# Supplementary material for: The Identification of Cable Bacteria Attached to the Anode of a Benthic Microbial Fuel Cell: Evidence of Long Distance Extracellular Electron Transport to Electrodes
Source: Front Microbiol. 2017 Oct 24;8:2055. doi: 10.3389/fmicb.2017.02055 (PMC5660804; doi:10.3389/fmicb.2017.02055)
Supplement: Supplementary file 4 [file DataSheet1.CSV]

OTE	A10	A5	A7	IS	OS
	Anode sample	Anode sample	Anode sample	Inner sediment	Outer sediment
Otu00001	1494	2659	1959	4	0
Otu00002	1035	1247	1373	1190	1
Otu00003	2407	730	218	133	86
Otu00004	537	768	988	543	2
Otu00005	302	465	566	313	0
Otu00006	101	48	42	1816	1
Otu00007	396	476	279	161	0
Otu00008	116	351	277	383	0
Otu00009	313	189	378	37	1
Otu00010	349	278	142	2	1
Otu00011	82	111	495	109	0
Otu00012	127	150	196	224	3
Otu00013	71	135	215	340	1
Otu00014	121	136	250	156	0
Otu00015	16	20	9	769	0
Otu00016	2	1	1	0	670
Otu00017	116	161	164	49	0
Otu00018	57	119	97	310	1
Otu00019	85	109	130	225	0
Otu00020	103	70	73	268	0
Otu00021	39	94	212	166	0
Otu00022	117	61	65	51	149
Otu00023	115	156	65	5	23
Otu00024	52	67	223	98	0
Otu00025	195	106	3	0	0
Otu00026	68	94	60	180	0
Otu00027	4	3	3	3	406
Otu00028	8	6	13	1	380
Otu00029	50	97	162	3	0
Otu00030	67	108	99	15	0
Otu00031	72	89	123	9	1
Otu00032	55	71	127	55	0
Otu00033	77	56	45	108	0
Otu00034	172	29	1	1	16
Otu00035	54	40	42	161	2
Otu00036	39	40	70	158	0
Otu00037	47	95	63	49	0
Otu00038	62	67	76	52	1
Otu00039	0	0	0	375	0
Otu00040	29	31	169	28	30
Otu00041	37	20	28	220	0
Otu00042	51	117	22	9	14
Otu00043	0	0	0	0	289
Otu00044	11	3	10	4	247
Otu00045	60	38	73	50	0
Otu00046	137	23	6	0	0
Otu00047	43	54	95	16	2
Otu00048	102	52	4	3	9
Otu00049	9	7	1	2	235
Otu00050	54	49	59	39	0
Otu00051	25	35	58	115	0
Otu00052	34	77	79	0	0
Otu00053	26	50	92	38	0
Otu00054	62	41	27	52	0
Otu00055	8	5	1	1	214
Otu00056	22	8	0	2	187
Otu00057	16	14	13	193	0
Otu00058	35	25	24	116	0
Otu00059	59	51	44	0	0
Otu00060	49	40	43	17	18
Otu00061	33	42	89	8	1
Otu00062	15	17	27	151	0
Otu00063	43	51	47	10	0
Otu00064	45	51	50	0	0
Otu00065	17	38	23	87	0
Otu00066	23	44	64	13	0
Otu00067	1	0	0	0	177
Otu00068	46	16	10	30	35
Otu00069	4	3	1	4	159
Otu00070	4	3	0	0	162
Otu00071	29	41	60	0	0
Otu00072	86	14	3	1	0
Otu00073	5	0	2	3	158
Otu00074	0	0	0	1	164
Otu00075	11	22	13	113	0
Otu00076	19	23	45	55	0
Otu00077	3	1	1	3	151
Otu00078	22	40	58	3	0
Otu00079	30	33	37	23	0
Otu00080	18	24	18	84	0
Otu00081	13	41	41	37	0
Otu00082	0	0	0	1	157
Otu00083	19	17	46	56	4
Otu00084	48	45	6	0	0
Otu00085	86	5	2	0	0
Otu00086	73	12	9	0	0
Otu00087	36	42	16	5	0
Otu00088	30	20	28	36	1
Otu00089	9	4	4	0	109
Otu00090	33	38	18	0	0
Otu00091	29	18	12	47	0
Otu00092	14	21	31	43	0
Otu00093	0	1	0	0	125
Otu00094	28	39	11	1	6
Otu00095	13	22	64	2	0
Otu00096	14	6	3	1	86
Otu00097	44	18	1	0	22
Otu00098	44	9	11	1	21
Otu00099	18	29	44	1	0
Otu00100	40	30	3	0	1
Otu00101	24	25	35	7	0
Otu00102	62	8	2	0	0
Otu00103	18	7	14	72	0
Otu00104	26	43	10	0	0
Otu00105	4	2	0	1	106
Otu00106	14	15	18	60	0
Otu00107	0	0	0	0	116
Otu00108	0	1	0	0	114
Otu00109	23	4	49	7	14
Otu00110	35	29	7	0	3
Otu00111	16	19	54	3	0
Otu00112	25	16	33	14	0
Otu00113	16	24	17	36	0
Otu00114	12	20	54	0	6
Otu00115	27	39	3	0	1
Otu00116	18	14	19	44	0
Otu00117	2	1	0	2	102
Otu00118	13	16	49	15	0
Otu00119	4	2	6	106	0
Otu00120	31	15	22	13	0
Otu00121	51	14	0	0	0
Otu00122	4	4	1	0	91
Otu00123	9	13	38	35	0
Otu00124	1	0	0	0	99
Otu00125	0	0	0	1	99
Otu00126	17	20	27	3	11
Otu00127	12	44	10	0	0
Otu00128	20	28	19	3	0
Otu00129	16	22	22	8	5
Otu00130	0	1	0	1	94
Otu00131	14	19	30	14	0
Otu00132	45	9	2	4	0
Otu00133	5	11	15	61	0
Otu00134	20	18	14	20	0
Otu00135	10	14	54	0	0
Otu00136	1	0	0	0	90
Otu00137	1	0	0	0	89
Otu00138	0	1	0	0	89
Otu00139	31	14	17	0	0
Otu00140	18	21	21	6	0
Otu00141	36	17	0	0	0
Otu00142	1	0	0	0	83
Otu00143	14	24	21	1	3
Otu00144	15	7	16	28	7
Otu00145	6	8	31	33	0
Otu00146	16	6	14	35	0
Otu00147	2	1	0	2	74
Otu00148	11	13	24	19	0
Otu00149	3	3	3	77	0
Otu00150	21	12	8	21	0
Otu00151	5	3	0	76	0
Otu00152	12	18	20	14	0
Otu00153	16	9	4	1	33
Otu00154	11	13	31	9	0
Otu00155	13	27	14	0	0
Otu00156	23	12	2	0	17
Otu00157	11	8	31	18	0
Otu00158	1	0	1	0	74
Otu00159	15	11	20	15	0
Otu00160	13	9	32	4	3
Otu00161	24	23	0	0	0
Otu00162	2	2	7	0	62
Otu00163	1	0	1	83	0
Otu00164	19	15	17	3	0
Otu00165	35	9	0	0	0
Otu00166	8	29	10	5	0
Otu00167	15	10	6	4	22
Otu00168	5	2	3	1	56
Otu00169	6	14	29	12	0
Otu00170	18	10	3	1	21
Otu00171	7	6	10	45	0
Otu00172	22	19	2	0	1
Otu00173	8	9	19	27	0
Otu00174	7	4	3	54	0
Otu00175	8	13	7	31	1
Otu00176	10	26	7	5	0
Otu00177	0	1	0	0	67
Otu00178	2	1	1	0	62
Otu00179	1	0	2	0	64
Otu00180	11	4	1	0	40
Otu00181	2	2	0	0	61
Otu00182	0	18	35	1	0
Otu00183	8	10	14	24	0
Otu00184	23	11	5	2	0
Otu00185	10	10	10	22	0
Otu00186	11	8	3	2	28
Otu00187	15	8	10	17	0
Otu00188	0	0	1	0	61
Otu00189	2	1	2	0	55
Otu00190	27	9	0	0	0
Otu00191	2	2	1	57	4
Otu00192	10	11	7	22	0
Otu00193	12	8	1	6	22
Otu00194	3	4	4	50	0
Otu00195	3	2	5	51	0
Otu00196	2	2	0	0	51
Otu00197	7	20	12	3	0
Otu00198	7	17	20	1	0
Otu00199	0	1	0	0	57
Otu00200	9	13	18	4	0
Otu00201	2	0	0	0	55
Otu00202	8	6	11	28	0
Otu00203	3	9	3	39	0
Otu00204	3	2	0	57	0
Otu00205	12	9	3	0	19
Otu00206	15	10	7	1	6
Otu00207	4	2	3	49	0
Otu00208	4	16	10	17	0
Otu00209	15	11	10	6	0
Otu00210	8	11	24	2	0
Otu00211	3	5	2	1	40
Otu00212	7	13	6	17	3
Otu00213	7	14	12	11	1
Otu00214	8	6	8	28	0
Otu00215	5	4	36	2	0
Otu00216	17	18	0	0	0
Otu00217	0	1	0	0	52
Otu00218	0	1	0	0	51
Otu00219	6	12	21	2	0
Otu00220	1	5	7	40	0
Otu00221	7	7	10	22	0
Otu00222	5	3	3	3	32
Otu00223	12	5	4	22	0
Otu00224	1	1	0	0	48
Otu00225	10	17	9	0	0
Otu00226	0	0	0	1	50
Otu00227	9	15	8	6	0
Otu00228	9	10	10	9	0
Otu00229	8	11	14	3	2
Otu00230	9	5	4	0	22
Otu00231	11	9	14	2	1
Otu00232	1	3	1	0	43
Otu00233	10	5	3	3	19
Otu00234	2	1	2	0	43
Otu00235	6	16	10	3	0
Otu00236	9	11	10	4	1
Otu00237	5	1	2	1	36
Otu00238	0	0	0	0	46
Otu00239	14	13	1	2	0
Otu00240	6	3	8	26	0
Otu00241	2	1	2	1	39
Otu00242	7	6	21	4	0
Otu00243	8	8	13	6	0
Otu00244	0	1	2	47	0
Otu00245	7	6	18	7	0
Otu00246	11	4	9	14	0
Otu00247	0	0	0	0	44
Otu00248	6	2	1	1	29
Otu00249	9	15	4	2	0
Otu00250	5	1	3	7	24
Otu00251	8	20	0	0	0
Otu00252	19	6	1	0	1
Otu00253	1	0	0	0	42
Otu00254	1	0	39	1	0
Otu00255	3	5	10	22	0
Otu00256	2	2	35	3	0
Otu00257	11	6	3	9	4
Otu00258	6	5	25	0	0
Otu00259	0	1	0	0	40
Otu00260	4	3	31	0	0
Otu00261	4	8	16	7	0
Otu00262	6	7	12	10	1
Otu00263	9	4	12	1	5
Otu00264	6	9	16	1	0
Otu00265	7	6	5	17	0
Otu00266	9	10	5	1	4
Otu00267	2	15	1	16	0
Otu00268	10	11	7	0	0
Otu00269	0	1	0	0	40
Otu00270	0	0	0	0	40
Otu00271	6	4	7	20	0
Otu00272	11	5	13	0	0
Otu00273	4	3	2	31	0
Otu00274	6	13	10	0	0
Otu00275	4	8	12	0	7
Otu00276	8	9	8	6	0
Otu00277	5	8	9	11	0
Otu00278	2	2	5	30	0
Otu00279	7	4	7	0	15
Otu00280	4	9	12	6	0
Otu00281	20	3	1	0	0
Otu00282	8	7	15	0	0
Otu00283	1	1	1	0	34
Otu00284	2	4	4	0	24
Otu00285	4	7	6	17	0
Otu00286	5	11	10	1	0
Otu00287	7	6	13	3	0
Otu00288	0	0	0	0	37
Otu00289	5	3	1	1	22
Otu00290	6	6	8	10	0
Otu00291	1	2	3	34	0
Otu00292	0	0	0	0	36
Otu00293	1	1	3	36	0
Otu00294	5	6	9	9	0
Otu00295	6	10	9	1	0
Otu00296	3	12	7	6	0
Otu00297	3	2	14	15	0
Otu00298	5	7	8	8	0
Otu00299	9	11	4	0	0
Otu00300	9	5	7	1	5
Otu00301	1	2	1	35	0
Otu00302	5	14	4	0	0
Otu00303	10	10	0	0	4
Otu00304	0	0	0	0	35
Otu00305	2	2	0	33	0
Otu00306	2	0	3	33	0
Otu00307	4	3	6	20	0
Otu00308	6	4	3	18	0
Otu00309	13	8	1	0	1
Otu00310	2	0	0	2	29
Otu00311	2	1	2	0	29
Otu00312	6	8	6	6	0
Otu00313	10	8	4	0	0
Otu00314	6	6	12	3	0
Otu00315	5	7	13	2	0
Otu00316	6	1	21	2	0
Otu00317	6	2	2	22	0
Otu00318	6	1	4	3	14
Otu00319	7	4	10	1	3
Otu00320	5	2	20	2	0
Otu00321	0	1	0	0	33
Otu00322	1	0	1	0	32
Otu00323	3	1	2	28	0
Otu00324	5	8	10	2	0
Otu00325	6	6	12	0	1
Otu00326	3	3	2	24	0
Otu00327	5	11	3	6	0
Otu00328	1	0	0	0	29
Otu00329	18	1	0	0	0
Otu00330	4	2	17	4	0
Otu00331	3	9	8	3	0
Otu00332	11	9	0	0	0
Otu00333	0	0	0	0	31
Otu00334	4	3	20	0	0
Otu00335	2	1	3	11	13
Otu00336	3	2	1	24	0
Otu00337	6	1	6	6	8
Otu00338	0	0	0	0	31
Otu00339	4	2	9	13	0
Otu00340	2	2	8	1	13
Otu00341	9	4	0	0	11
Otu00342	2	1	2	1	23
Otu00343	3	2	3	22	0
Otu00344	7	4	4	2	5
Otu00345	7	3	14	1	0
Otu00346	10	5	5	0	0
Otu00347	4	10	5	2	0
Otu00348	3	3	3	19	0
Otu00349	5	3	4	13	0
Otu00350	3	4	15	0	3
Otu00351	0	0	1	0	28
Otu00352	14	3	0	0	0
Otu00353	6	4	12	0	0
Otu00354	1	0	0	0	28
Otu00355	7	5	10	0	0
Otu00356	10	6	1	2	1
Otu00357	9	7	2	2	0
Otu00358	5	2	8	9	0
Otu00359	3	6	1	1	12
Otu00360	1	1	0	2	23
Otu00361	3	5	5	12	0
Otu00362	0	1	0	1	26
Otu00363	6	1	1	0	14
Otu00364	3	6	7	8	0
Otu00365	9	8	0	0	0
Otu00366	5	3	3	14	0
Otu00367	3	5	9	6	0
Otu00368	0	0	0	0	27
Otu00369	0	0	0	1	25
Otu00370	5	8	7	0	0
Otu00371	1	7	13	1	0
Otu00372	3	2	3	1	15
Otu00373	1	0	0	0	26
Otu00374	6	3	7	4	2
Otu00375	3	4	3	14	0
Otu00376	0	2	0	28	0
Otu00377	3	4	3	15	0
Otu00378	8	3	8	3	0
Otu00379	5	2	4	12	0
Otu00380	2	2	2	1	18
Otu00381	0	10	10	0	0
Otu00382	2	2	7	15	0
Otu00383	0	1	3	25	0
Otu00384	0	0	0	0	26
Otu00385	5	6	8	1	0
Otu00386	7	3	5	7	0
Otu00387	4	6	6	4	0
Otu00388	3	7	7	0	4
Otu00389	0	0	0	0	26
Otu00390	3	6	12	1	0
Otu00391	0	0	0	0	26
Otu00392	0	0	0	0	26
Otu00393	6	11	0	0	0
Otu00394	6	4	6	3	0
Otu00395	5	9	2	0	0
Otu00396	11	2	2	1	2
Otu00397	0	1	0	0	25
Otu00398	5	2	2	1	11
Otu00399	4	5	11	0	0
Otu00400	3	2	3	17	0
Otu00401	2	6	2	13	0
Otu00402	1	0	0	0	24
Otu00403	3	1	8	11	0
Otu00404	4	4	0	0	13
Otu00405	7	4	1	7	0
Otu00406	6	1	13	0	0
Otu00407	0	0	0	0	24
Otu00408	5	4	9	1	0
Otu00409	0	0	0	0	24
Otu00410	0	0	0	0	24
Otu00411	4	4	5	8	0
Otu00412	2	0	3	0	19
Otu00413	0	0	0	0	25
Otu00414	1	2	3	0	18
Otu00415	2	2	0	0	19
Otu00416	0	0	0	0	24
Otu00417	4	3	3	9	0
Otu00418	3	7	5	5	0
Otu00419	0	0	0	0	24
Otu00420	0	1	3	0	20
Otu00421	2	0	1	0	19
Otu00422	9	5	0	0	0
Otu00423	3	1	0	0	19
Otu00424	0	0	0	0	24
Otu00425	0	0	1	0	23
Otu00426	5	3	10	0	0
Otu00427	2	1	0	0	19
Otu00428	0	0	0	0	24
Otu00429	2	7	10	0	0
Otu00430	7	2	5	1	2
Otu00431	0	0	1	25	0
Otu00432	2	2	3	16	0
Otu00433	1	6	10	2	0
Otu00434	6	9	0	0	0
Otu00435	3	5	9	1	0
Otu00436	4	3	10	0	2
Otu00437	1	0	0	0	20
Otu00438	0	0	0	0	23
Otu00439	7	2	1	2	4
Otu00440	11	3	0	0	0
Otu00441	5	7	0	0	4
Otu00442	4	10	0	2	0
Otu00443	3	5	9	1	1
Otu00444	2	0	1	0	18
Otu00445	0	0	0	0	22
Otu00446	8	6	0	0	0
Otu00447	0	0	0	0	22
Otu00448	1	1	3	18	0
Otu00449	6	8	0	0	0
Otu00450	3	2	3	2	10
Otu00451	4	3	3	7	0
Otu00452	3	7	4	0	1
Otu00453	3	0	2	0	15
Otu00454	1	0	0	0	20
Otu00455	2	2	2	0	13
Otu00456	5	4	3	5	0
Otu00457	0	0	0	0	22
Otu00458	3	4	10	0	1
Otu00459	9	2	2	1	2
Otu00460	0	0	1	0	21
Otu00461	5	3	3	6	0
Otu00462	1	11	3	0	0
Otu00463	0	0	0	0	21
Otu00464	1	1	2	0	18
Otu00465	4	3	4	0	5
Otu00466	0	0	0	0	21
Otu00467	5	8	0	1	0
Otu00468	3	2	11	2	0
Otu00469	3	6	6	1	0
Otu00470	5	3	0	0	8
Otu00471	1	1	0	0	18
Otu00472	3	3	4	8	1
Otu00473	0	0	0	0	20
Otu00474	1	1	0	0	19
Otu00475	0	0	0	0	21
Otu00476	2	4	3	0	8
Otu00477	1	6	4	5	0
Otu00478	1	1	0	0	19
Otu00479	4	2	8	3	0
Otu00480	4	4	7	1	0
Otu00481	5	4	3	2	2
Otu00482	4	3	10	0	0
Otu00483	3	5	7	1	0
Otu00484	4	4	6	0	0
Otu00485	8	4	0	0	1
Otu00486	2	3	10	2	0
Otu00487	3	1	1	0	12
Otu00488	7	4	0	0	2
Otu00489	3	2	2	0	9
Otu00490	4	8	2	0	0
Otu00491	4	5	3	4	0
Otu00492	5	7	0	0	2
Otu00493	0	0	0	0	20
Otu00494	9	3	1	0	0
Otu00495	0	0	0	0	20
Otu00496	3	6	4	0	1
Otu00497	0	0	0	0	19
Otu00498	4	5	3	1	0
Otu00499	8	4	0	0	0
Otu00500	3	9	0	0	0
Otu00501	0	1	0	0	19
Otu00502	2	1	2	0	13
Otu00503	4	4	5	1	1
Otu00504	8	2	1	2	0
Otu00505	0	0	0	0	19
Otu00506	4	5	3	1	0
Otu00507	3	8	2	0	0
Otu00508	3	6	3	3	0
Otu00509	0	0	0	0	19
Otu00510	0	0	0	0	19
Otu00511	3	2	1	0	9
Otu00512	3	2	8	3	0
Otu00513	3	2	5	5	0
Otu00514	0	0	0	0	19
Otu00515	1	1	0	1	16
Otu00516	2	1	0	0	14
Otu00517	0	0	0	0	18
Otu00518	4	2	4	5	0
Otu00519	5	3	3	1	0
Otu00520	3	3	3	1	5
Otu00521	1	0	0	19	0
Otu00522	0	0	0	0	19
Otu00523	5	6	2	0	0
Otu00524	3	5	4	3	0
Otu00525	0	0	0	0	18
Otu00526	8	3	0	1	0
Otu00527	6	4	3	0	0
Otu00528	0	1	0	0	18
Otu00529	3	3	5	4	0
Otu00530	5	2	3	0	4
Otu00531	1	1	0	1	15
Otu00532	0	0	0	0	19
Otu00533	2	2	4	8	0
Otu00534	0	0	0	0	18
Otu00535	5	5	3	0	0
Otu00536	0	0	0	0	19
Otu00537	0	0	0	0	18
Otu00538	2	5	7	2	0
Otu00539	0	0	0	0	18
Otu00540	1	0	1	19	0
Otu00541	4	3	0	9	0
Otu00542	0	0	0	0	18
Otu00543	2	4	5	0	3
Otu00544	2	1	5	0	8
Otu00545	3	2	5	4	0
Otu00546	4	4	4	0	2
Otu00547	2	1	2	1	11
Otu00548	0	0	2	0	16
Otu00549	1	3	3	9	0
Otu00550	5	3	4	1	0
Otu00551	5	2	4	3	0
Otu00552	3	2	0	0	8
Otu00553	6	2	4	1	0
Otu00554	5	6	0	0	0
Otu00555	5	4	1	1	0
Otu00556	0	0	0	0	18
Otu00557	3	4	7	0	0
Otu00558	0	0	0	0	18
Otu00559	1	2	0	1	10
Otu00560	2	8	3	0	0
Otu00561	3	2	7	1	0
Otu00562	5	2	4	3	0
Otu00563	3	2	5	5	0
Otu00564	4	4	2	3	0
Otu00565	5	4	2	2	0
Otu00566	1	0	1	1	14
Otu00567	2	3	8	2	0
Otu00568	0	0	0	1	16
Otu00569	0	0	0	0	16
Otu00570	2	7	1	2	0
Otu00571	2	2	11	0	0
Otu00572	3	4	3	0	2
Otu00573	1	1	1	0	13
Otu00574	0	0	0	0	17
Otu00575	5	3	3	0	0
Otu00576	1	2	0	13	0
Otu00577	3	6	3	0	0
Otu00578	1	7	4	0	0
Otu00579	2	0	0	0	14
Otu00580	4	6	1	0	0
Otu00581	1	5	3	6	0
Otu00582	1	7	4	0	0
Otu00583	4	2	5	0	1
Otu00584	4	4	3	1	0
Otu00585	3	5	3	1	0
Otu00586	1	3	2	0	8
Otu00587	0	2	0	1	12
Otu00588	1	5	0	8	0
Otu00589	2	3	8	0	0
Otu00590	1	1	0	0	12
Otu00591	4	3	4	0	0
Otu00592	0	0	0	0	16
Otu00593	0	0	0	0	16
Otu00594	4	3	4	0	0
Otu00595	2	1	5	0	6
Otu00596	0	0	1	0	15
Otu00597	1	0	1	0	13
Otu00598	3	3	6	0	0
Otu00599	0	1	2	0	12
Otu00600	0	0	0	18	0
Otu00601	1	2	2	11	0
Otu00602	2	2	7	3	0
Otu00603	6	1	1	0	4
Otu00604	0	1	3	12	0
Otu00605	1	1	0	15	0
Otu00606	2	6	3	0	0
Otu00607	6	3	0	0	0
Otu00608	0	0	0	0	16
Otu00609	2	5	3	3	0
Otu00610	1	4	3	6	0
Otu00611	1	0	3	13	0
Otu00612	2	5	3	0	1
Otu00613	2	1	9	2	0
Otu00614	0	0	0	0	16
Otu00615	0	0	1	0	15
Otu00616	0	6	7	0	0
Otu00617	3	2	1	0	7
Otu00618	0	0	0	0	15
Otu00619	0	0	0	0	15
Otu00620	0	0	0	0	15
Otu00621	0	0	0	0	15
Otu00622	0	0	0	1	14
Otu00623	2	1	9	1	0
Otu00624	0	0	0	0	15
Otu00625	4	2	5	1	0
Otu00626	0	0	0	0	15
Otu00627	1	5	3	3	0
Otu00628	2	4	4	1	1
Otu00629	1	0	0	0	14
Otu00630	3	3	2	1	2
Otu00631	7	2	0	0	0
Otu00632	2	0	0	1	11
Otu00633	3	3	4	1	0
Otu00634	2	0	3	1	8
Otu00635	0	0	0	0	15
Otu00636	6	2	0	0	1
Otu00637	0	1	2	14	0
Otu00638	6	3	0	0	0
Otu00639	0	0	0	17	0
Otu00640	3	7	0	0	0
Otu00641	0	0	0	1	14
Otu00642	2	4	4	0	0
Otu00643	5	3	0	0	0
Otu00644	3	2	3	4	0
Otu00645	2	1	7	2	0
Otu00646	2	1	2	0	8
Otu00647	2	6	1	0	0
Otu00648	4	2	2	0	4
Otu00649	1	1	0	13	0
Otu00650	0	0	0	0	14
Otu00651	2	2	1	1	5
Otu00652	1	0	0	0	13
Otu00653	0	0	0	0	14
Otu00654	2	5	3	0	0
Otu00655	0	1	1	13	0
Otu00656	0	0	0	0	14
Otu00657	0	0	0	0	14
Otu00658	1	0	0	1	12
Otu00659	3	3	4	0	0
Otu00660	3	6	0	0	0
Otu00661	0	3	7	2	0
Otu00662	2	0	11	0	0
Otu00663	0	0	0	0	14
Otu00664	0	0	0	0	14
Otu00665	0	0	0	0	14
Otu00666	2	4	3	1	0
Otu00667	3	6	0	0	0
Otu00668	0	0	0	0	14
Otu00669	0	0	0	0	14
Otu00670	2	1	4	0	4
Otu00671	1	1	0	1	9
Otu00672	0	0	0	0	13
Otu00673	1	2	3	7	0
Otu00674	1	3	0	1	6
Otu00675	5	2	0	0	0
Otu00676	0	0	0	0	13
Otu00677	0	1	0	0	12
Otu00678	6	2	0	0	0
Otu00679	5	2	0	0	0
Otu00680	4	3	2	0	0
Otu00681	0	1	1	11	0
Otu00682	2	2	1	0	6
Otu00683	3	1	7	0	0
Otu00684	3	2	5	0	0
Otu00685	1	1	0	11	0
Otu00686	3	0	4	3	2
Otu00687	0	0	0	0	13
Otu00688	3	4	2	1	0
Otu00689	2	4	0	0	3
Otu00690	0	0	0	0	13
Otu00691	0	0	0	15	0
Otu00692	3	3	4	1	0
Otu00693	2	0	7	3	0
Otu00694	4	3	3	0	0
Otu00695	2	1	7	3	0
Otu00696	4	4	1	0	1
Otu00697	1	1	9	0	0
Otu00698	2	1	8	2	0
Otu00699	1	1	7	4	0
Otu00700	3	3	4	0	0
Otu00701	1	1	6	3	0
Otu00702	2	0	0	0	8
Otu00703	1	0	3	8	0
Otu00704	0	0	0	0	12
Otu00705	2	1	3	7	0
Otu00706	1	1	4	5	0
Otu00707	3	2	1	1	2
Otu00708	0	2	2	8	0
Otu00709	2	0	0	0	10
Otu00710	1	0	3	9	0
Otu00711	1	1	3	7	1
Otu00712	1	0	0	0	11
Otu00713	0	0	1	0	11
Otu00714	4	3	0	2	0
Otu00715	2	3	4	0	2
Otu00716	3	2	3	1	0
Otu00717	0	0	0	13	0
Otu00718	1	0	0	0	12
Otu00719	2	2	3	3	0
Otu00720	3	3	2	0	0
Otu00721	3	4	1	0	0
Otu00722	0	0	0	0	11
Otu00723	5	1	2	0	0
Otu00724	2	2	5	0	0
Otu00725	2	5	1	0	0
Otu00726	1	0	0	0	11
Otu00727	0	6	2	0	0
Otu00728	0	0	0	0	11
Otu00729	2	5	0	0	0
Otu00730	0	0	0	0	11
Otu00731	2	2	2	5	0
Otu00732	1	2	7	0	0
Otu00733	0	0	0	0	12
Otu00734	1	2	4	0	4
Otu00735	0	0	0	0	12
Otu00736	3	3	2	1	0
Otu00737	0	0	0	0	12
Otu00738	1	4	4	0	0
Otu00739	0	0	0	0	11
Otu00740	0	0	0	0	11
Otu00741	1	0	1	10	0
Otu00742	0	0	0	0	11
Otu00743	2	2	3	2	0
Otu00744	0	0	0	0	11
Otu00745	0	0	0	0	11
Otu00746	4	1	0	5	0
Otu00747	1	0	0	0	10
Otu00748	5	2	0	0	0
Otu00749	0	0	0	0	12
Otu00750	1	3	4	0	0
Otu00751	2	2	3	2	0
Otu00752	0	0	0	0	11
Otu00753	0	0	0	0	11
Otu00754	2	0	1	9	0
Otu00755	3	2	4	0	0
Otu00756	0	0	0	0	11
Otu00757	0	0	0	0	11
Otu00758	1	0	0	0	11
Otu00759	0	0	0	0	12
Otu00760	4	3	0	0	0
Otu00761	6	1	0	0	0
Otu00762	0	1	1	0	9
Otu00763	3	3	2	1	0
Otu00764	1	1	3	7	0
Otu00765	5	2	1	0	0
Otu00766	1	0	0	1	10
Otu00767	3	3	1	0	0
Otu00768	0	0	0	0	11
Otu00769	1	2	2	5	0
Otu00770	2	3	2	2	0
Otu00771	5	0	0	2	0
Otu00772	0	0	0	0	10
Otu00773	2	1	6	0	0
Otu00774	2	4	0	0	0
Otu00775	3	0	3	1	2
Otu00776	0	0	0	0	11
Otu00777	0	0	0	0	10
Otu00778	5	2	0	0	0
Otu00779	1	3	4	2	0
Otu00780	3	2	3	0	0
Otu00781	0	0	0	0	11
Otu00782	1	2	6	0	0
Otu00783	0	1	0	0	10
Otu00784	4	2	1	0	0
Otu00785	2	2	1	4	0
Otu00786	0	0	0	0	11
Otu00787	2	3	3	0	1
Otu00788	1	2	5	1	0
Otu00789	4	1	2	0	2
Otu00790	0	0	2	0	9
Otu00791	0	1	1	1	7
Otu00792	1	0	3	0	7
Otu00793	2	2	3	0	0
Otu00794	0	0	0	0	10
Otu00795	0	0	0	0	11
Otu00796	3	0	4	0	1
Otu00797	0	0	0	0	11
Otu00798	0	0	0	0	11
Otu00799	0	0	0	0	10
Otu00800	1	0	2	8	0
Otu00801	1	1	1	7	0
Otu00802	0	0	0	0	10
Otu00803	3	1	4	0	0
Otu00804	0	0	0	0	10
Otu00805	2	2	2	2	0
Otu00806	0	2	3	4	0
Otu00807	0	1	0	11	0
Otu00808	0	0	0	0	10
Otu00809	4	1	1	2	0
Otu00810	0	0	0	0	11
Otu00811	0	0	0	0	10
Otu00812	2	1	0	7	0
Otu00813	0	0	0	3	8
Otu00814	1	3	3	0	0
Otu00815	2	1	0	6	0
Otu00816	0	2	4	2	1
Otu00817	1	2	1	0	5
Otu00818	1	1	0	1	8
Otu00819	2	4	0	0	0
Otu00820	0	0	0	0	10
Otu00821	2	1	0	0	5
Otu00822	0	1	0	0	9
Otu00823	3	1	1	0	2
Otu00824	4	1	2	0	0
Otu00825	0	0	4	4	0
Otu00826	0	0	0	0	10
Otu00827	2	2	3	0	0
Otu00828	4	2	0	0	0
Otu00829	0	0	0	0	10
Otu00830	3	1	3	1	0
Otu00831	3	0	0	1	4
Otu00832	1	5	2	0	0
Otu00833	2	1	1	0	4
Otu00834	2	2	4	0	0
Otu00835	1	3	1	2	0
Otu00836	2	3	2	0	0
Otu00837	1	0	3	5	0
Otu00838	1	5	0	1	0
Otu00839	4	2	0	0	1
Otu00840	1	5	0	0	0
Otu00841	0	0	0	0	10
Otu00842	2	2	3	1	0
Otu00843	2	4	0	0	0
Otu00844	0	0	0	0	9
Otu00845	0	0	0	0	10
Otu00846	1	2	0	5	0
Otu00847	1	1	0	1	5
Otu00848	0	0	1	0	9
Otu00849	0	0	0	0	10
Otu00850	0	0	0	0	10
Otu00851	0	0	0	0	10
Otu00852	2	1	6	0	0
Otu00853	0	0	0	0	10
Otu00854	3	1	1	2	0
Otu00855	3	3	1	0	0
Otu00856	3	1	4	0	0
Otu00857	0	0	0	0	10
Otu00858	2	0	0	8	0
Otu00859	0	0	0	0	9
Otu00860	2	1	0	3	2
Otu00861	0	0	0	0	10
Otu00862	0	2	2	4	0
Otu00863	1	3	3	1	0
Otu00864	1	0	0	8	0
Otu00865	0	0	2	9	0
Otu00866	1	3	3	0	0
Otu00867	6	0	0	0	0
Otu00868	0	0	0	0	9
Otu00869	0	0	0	0	10
Otu00870	2	3	3	0	0
Otu00871	0	0	1	0	9
Otu00872	3	2	0	0	0
Otu00873	0	0	0	0	9
Otu00874	0	0	0	0	9
Otu00875	2	1	3	1	0
Otu00876	1	1	4	1	0
Otu00877	0	0	0	0	9
Otu00878	3	1	0	0	3
Otu00879	1	1	0	0	6
Otu00880	0	0	0	0	9
Otu00881	0	0	1	0	8
Otu00882	3	2	1	0	0
Otu00883	0	2	2	1	3
Otu00884	1	2	0	3	0
Otu00885	2	2	1	0	2
Otu00886	3	2	0	0	0
Otu00887	0	1	0	0	8
Otu00888	3	2	1	0	0
Otu00889	1	2	0	5	0
Otu00890	1	0	0	0	8
Otu00891	0	4	1	2	0
Otu00892	1	2	0	0	4
Otu00893	2	2	3	0	0
Otu00894	0	3	1	3	0
Otu00895	3	2	1	1	0
Otu00896	2	2	1	0	3
Otu00897	0	0	0	0	9
Otu00898	0	0	0	0	9
Otu00899	3	2	0	0	0
Otu00900	0	1	0	0	8
Otu00901	3	1	2	1	0
Otu00902	2	0	5	1	0
Otu00903	0	1	1	6	0
Otu00904	2	2	3	0	0
Otu00905	0	0	0	0	9
Otu00906	3	1	1	1	0
Otu00907	1	3	3	0	0
Otu00908	1	0	0	0	8
Otu00909	1	1	0	0	7
Otu00910	1	3	2	0	0
Otu00911	2	2	2	0	2
Otu00912	2	3	1	0	0
Otu00913	0	0	0	0	9
Otu00914	0	1	1	6	0
Otu00915	1	2	2	2	0
Otu00916	2	4	0	0	0
Otu00917	1	1	1	5	0
Otu00918	1	2	4	0	0
Otu00919	0	0	0	0	9
Otu00920	3	1	3	0	0
Otu00921	1	1	1	7	0
Otu00922	3	1	0	2	0
Otu00923	1	2	0	4	0
Otu00924	0	0	0	0	9
Otu00925	0	0	0	0	9
Otu00926	0	0	0	0	9
Otu00927	2	1	1	3	0
Otu00928	1	0	2	6	0
Otu00929	0	2	2	4	0
Otu00930	1	4	0	1	0
Otu00931	2	3	0	0	0
Otu00932	1	1	7	0	0
Otu00933	0	1	6	0	0
Otu00934	0	1	0	9	0
Otu00935	0	0	0	0	9
Otu00936	2	0	5	0	0
Otu00937	1	3	2	0	0
Otu00938	0	1	0	1	7
Otu00939	1	2	2	3	0
Otu00940	1	3	1	0	1
Otu00941	2	0	4	1	0
Otu00942	2	4	0	0	0
Otu00943	3	1	2	0	0
Otu00944	0	0	1	9	0
Otu00945	0	2	3	3	0
Otu00946	3	2	0	0	0
Otu00947	0	0	0	1	7
Otu00948	0	0	0	0	8
Otu00949	0	1	0	0	7
Otu00950	0	0	0	0	8
Otu00951	2	2	2	0	1
Otu00952	0	0	0	0	8
Otu00953	2	2	1	0	0
Otu00954	1	1	0	6	0
Otu00955	1	3	1	0	0
Otu00956	1	1	5	0	0
Otu00957	0	0	0	0	8
Otu00958	0	1	5	2	0
Otu00959	1	1	4	2	0
Otu00960	0	0	0	9	0
Otu00961	2	1	3	0	0
Otu00962	1	2	2	1	0
Otu00963	1	0	4	1	0
Otu00964	0	0	0	0	8
Otu00965	2	2	2	1	0
Otu00966	2	2	2	0	0
Otu00967	1	1	1	5	0
Otu00968	1	0	0	0	7
Otu00969	0	0	0	0	8
Otu00970	1	3	1	2	0
Otu00971	1	1	4	1	0
Otu00972	4	1	0	0	0
Otu00973	3	2	1	0	0
Otu00974	2	2	2	0	0
Otu00975	3	1	2	0	0
Otu00976	3	1	1	0	0
Otu00977	0	0	0	0	8
Otu00978	1	2	3	1	0
Otu00979	2	0	1	4	0
Otu00980	0	0	0	0	8
Otu00981	3	0	2	1	0
Otu00982	1	1	5	0	0
Otu00983	1	2	1	2	0
Otu00984	0	1	0	0	7
Otu00985	1	1	1	4	0
Otu00986	0	0	0	0	8
Otu00987	0	1	0	0	7
Otu00988	1	3	2	0	0
Otu00989	2	3	1	0	0
Otu00990	0	1	0	2	5
Otu00991	3	2	0	0	0
Otu00992	0	1	3	3	0
Otu00993	2	2	1	0	1
Otu00994	2	1	0	3	0
Otu00995	2	0	5	0	0
Otu00996	0	0	0	0	8
Otu00997	0	0	0	0	8
Otu00998	0	0	0	0	8
Otu00999	0	0	0	0	8
Otu01000	0	0	0	0	8
Otu01001	0	0	0	0	7
Otu01002	0	0	0	1	7
Otu01003	1	1	3	1	0
Otu01004	0	0	0	9	0
Otu01005	0	0	0	9	0
Otu01006	0	0	0	0	8
Otu01007	0	0	0	0	8
Otu01008	1	1	3	2	0
Otu01009	0	0	0	0	8
Otu01010	2	3	0	0	0
Otu01011	0	2	2	3	0
Otu01012	3	1	2	0	0
Otu01013	1	0	4	2	0
Otu01014	1	2	3	0	0
Otu01015	3	1	0	1	1
Otu01016	0	0	0	0	8
Otu01017	0	0	0	0	8
Otu01018	2	1	2	1	1
Otu01019	1	0	0	0	6
Otu01020	1	0	1	5	0
Otu01021	0	2	1	4	0
Otu01022	2	1	0	5	0
Otu01023	2	3	0	0	1
Otu01024	2	1	2	1	0
Otu01025	4	1	0	0	0
Otu01026	4	1	0	0	0
Otu01027	1	0	1	0	5
Otu01028	1	1	3	1	0
Otu01029	0	0	0	0	7
Otu01030	0	0	0	0	7
Otu01031	3	2	0	0	0
Otu01032	0	0	1	0	6
Otu01033	1	1	2	2	0
Otu01034	1	1	0	0	4
Otu01035	0	0	0	0	7
Otu01036	0	0	0	0	7
Otu01037	4	0	0	0	0
Otu01038	2	3	0	0	0
Otu01039	0	1	0	0	6
Otu01040	0	1	3	3	0
Otu01041	0	0	0	0	7
Otu01042	0	0	0	0	7
Otu01043	2	2	1	0	0
Otu01044	1	0	2	5	0
Otu01045	3	2	0	0	0
Otu01046	1	0	5	0	0
Otu01047	0	0	0	0	7
Otu01048	1	1	2	3	0
Otu01049	0	0	0	0	7
Otu01050	0	0	0	0	7
Otu01051	3	2	0	0	0
Otu01052	0	0	0	0	7
Otu01053	0	0	0	0	7
Otu01054	0	0	0	8	0
Otu01055	0	0	0	0	7
Otu01056	1	1	4	1	0
Otu01057	1	2	0	2	0
Otu01058	0	0	0	0	7
Otu01059	2	1	0	0	3
Otu01060	0	0	0	0	7
Otu01061	1	0	3	0	3
Otu01062	0	1	0	0	5
Otu01063	2	3	0	0	0
Otu01064	0	1	0	7	0
Otu01065	1	0	0	0	4
Otu01066	1	1	5	0	0
Otu01067	0	1	3	2	0
Otu01068	0	4	0	0	0
Otu01069	1	2	1	2	0
Otu01070	3	0	0	2	1
Otu01071	1	1	2	3	0
Otu01072	0	0	0	0	7
Otu01073	0	1	0	0	6
Otu01074	0	1	0	0	5
Otu01075	0	0	2	0	5
Otu01076	0	0	0	0	7
Otu01077	0	0	2	0	5
Otu01078	0	0	0	0	7
Otu01079	0	0	1	7	0
Otu01080	0	0	2	5	0
Otu01081	2	2	1	0	0
Otu01082	0	0	0	8	0
Otu01083	0	2	3	1	0
Otu01084	0	0	0	8	0
Otu01085	0	0	0	8	0
Otu01086	0	2	3	1	0
Otu01087	0	1	6	0	0
Otu01088	0	0	0	0	7
Otu01089	4	0	0	0	0
Otu01090	2	1	1	1	0
Otu01091	0	3	2	0	0
Otu01092	2	0	2	3	0
Otu01093	0	0	1	0	5
Otu01094	2	1	0	0	3
Otu01095	3	1	0	0	1
Otu01096	2	1	0	2	0
Otu01097	3	0	2	1	0
Otu01098	2	3	0	0	0
Otu01099	1	1	0	5	0
Otu01100	1	0	0	1	5
Otu01101	1	2	1	1	0
Otu01102	3	1	1	0	0
Otu01103	1	3	1	0	0
Otu01104	1	2	1	1	0
Otu01105	2	1	2	1	0
Otu01106	0	0	0	0	7
Otu01107	0	0	0	0	7
Otu01108	0	0	0	0	7
Otu01109	0	0	0	0	7
Otu01110	1	2	1	2	0
Otu01111	0	0	0	8	0
Otu01112	0	0	0	0	7
Otu01113	2	2	0	1	0
Otu01114	1	1	1	5	0
Otu01115	1	0	4	0	2
Otu01116	1	0	5	0	0
Otu01117	2	0	0	0	4
Otu01118	0	0	0	0	7
Otu01119	2	3	0	0	0
Otu01120	1	1	0	0	4
Otu01121	0	0	0	0	6
Otu01122	1	0	1	0	4
Otu01123	2	1	2	0	0
Otu01124	1	1	1	3	0
Otu01125	2	0	0	4	0
Otu01126	1	2	1	0	0
Otu01127	0	0	0	0	6
Otu01128	1	2	1	0	0
Otu01129	0	1	2	3	0
Otu01130	0	0	0	0	6
Otu01131	1	0	0	0	5
Otu01132	0	1	0	6	0
Otu01133	0	0	0	0	6
Otu01134	1	1	1	2	0
Otu01135	0	0	0	0	6
Otu01136	0	1	2	2	0
Otu01137	1	1	3	0	0
Otu01138	0	0	0	0	6
Otu01139	0	3	2	0	0
Otu01140	1	1	4	0	0
Otu01141	1	2	0	2	0
Otu01142	0	1	1	4	0
Otu01143	3	1	0	0	0
Otu01144	0	0	0	0	6
Otu01145	0	0	0	0	6
Otu01146	1	1	0	4	0
Otu01147	1	1	0	5	0
Otu01148	0	2	3	0	0
Otu01149	1	0	3	1	0
Otu01150	0	1	1	3	0
Otu01151	0	0	0	0	6
Otu01152	0	0	0	0	6
Otu01153	0	0	0	0	6
Otu01154	0	0	0	0	6
Otu01155	0	0	0	0	6
Otu01156	2	1	1	0	0
Otu01157	1	1	0	1	4
Otu01158	0	0	0	0	6
Otu01159	0	0	0	7	0
Otu01160	0	0	0	0	6
Otu01161	1	2	0	0	2
Otu01162	0	1	4	0	0
Otu01163	2	1	0	0	2
Otu01164	1	0	4	0	0
Otu01165	1	1	3	1	0
Otu01166	0	0	0	0	6
Otu01167	0	1	1	3	0
Otu01168	0	1	0	6	0
Otu01169	0	0	0	0	6
Otu01170	0	0	5	1	0
Otu01171	1	0	0	5	0
Otu01172	0	0	0	0	6
Otu01173	2	1	0	0	3
Otu01174	1	1	3	1	0
Otu01175	1	0	3	0	0
Otu01176	2	0	2	0	0
Otu01177	0	0	0	0	6
Otu01178	0	0	0	0	6
Otu01179	0	1	0	3	1
Otu01180	0	4	0	0	0
Otu01181	0	0	0	0	6
Otu01182	1	1	1	3	0
Otu01183	0	0	0	7	0
Otu01184	1	2	0	2	0
Otu01185	1	2	2	1	0
Otu01186	2	1	1	2	0
Otu01187	1	1	3	0	0
Otu01188	0	0	0	0	6
Otu01189	1	1	3	1	0
Otu01190	1	1	2	1	0
Otu01191	0	3	1	0	0
Otu01192	1	0	3	3	0
Otu01193	0	0	0	0	6
Otu01194	1	0	0	0	4
Otu01195	0	0	0	0	5
Otu01196	0	0	0	0	6
Otu01197	0	0	0	0	6
Otu01198	1	2	2	1	0
Otu01199	1	3	0	0	0
Otu01200	3	1	0	0	0
Otu01201	0	0	0	0	6
Otu01202	1	3	0	0	0
Otu01203	0	3	0	0	0
Otu01204	3	1	0	0	0
Otu01205	0	0	0	0	6
Otu01206	0	0	0	0	6
Otu01207	0	0	0	7	0
Otu01208	0	3	1	0	0
Otu01209	2	0	0	3	0
Otu01210	0	0	1	5	0
Otu01211	1	1	0	3	0
Otu01212	1	0	0	0	4
Otu01213	0	0	0	0	6
Otu01214	4	0	0	0	0
Otu01215	2	1	3	0	0
Otu01216	3	1	0	0	0
Otu01217	1	3	1	0	0
Otu01218	0	0	0	0	5
Otu01219	2	0	1	0	0
Otu01220	0	0	0	0	6
Otu01221	0	1	0	0	5
Otu01222	1	0	0	0	5
Otu01223	0	0	0	0	6
Otu01224	0	1	2	3	0
Otu01225	3	1	0	1	0
Otu01226	1	2	2	0	0
Otu01227	2	2	0	1	0
Otu01228	0	0	1	0	5
Otu01229	0	0	0	0	6
Otu01230	1	1	3	0	0
Otu01231	0	0	0	0	6
Otu01232	0	0	0	0	6
Otu01233	1	0	3	2	0
Otu01234	0	0	0	0	6
Otu01235	2	1	2	0	0
Otu01236	1	3	0	0	0
Otu01237	0	2	1	3	0
Otu01238	1	2	2	0	0
Otu01239	0	0	0	0	6
Otu01240	0	0	1	0	5
Otu01241	0	0	0	0	6
Otu01242	0	0	5	0	0
Otu01243	1	0	0	0	4
Otu01244	0	0	0	0	6
Otu01245	0	0	0	0	6
Otu01246	2	2	0	0	0
Otu01247	1	1	0	0	4
Otu01248	0	1	1	0	4
Otu01249	1	1	0	0	3
Otu01250	1	0	0	0	5
Otu01251	4	0	0	0	0
Otu01252	0	0	0	0	6
Otu01253	3	1	0	0	0
Otu01254	0	0	0	0	6
Otu01255	1	1	2	0	0
Otu01256	1	0	0	0	4
Otu01257	2	1	0	0	3
Otu01258	0	0	0	0	6
Otu01259	0	0	0	0	6
Otu01260	1	3	0	0	0
Otu01261	0	1	0	6	0
Otu01262	0	0	0	0	5
Otu01263	1	1	2	2	0
Otu01264	0	0	0	0	6
Otu01265	0	0	1	1	4
Otu01266	1	2	1	0	0
Otu01267	1	0	0	0	4
Otu01268	0	1	0	0	5
Otu01269	2	1	1	0	0
Otu01270	2	1	1	0	0
Otu01271	0	3	2	0	0
Otu01272	1	2	1	0	0
Otu01273	1	2	3	0	0
Otu01274	1	2	1	0	0
Otu01275	1	1	0	4	0
Otu01276	3	1	1	0	0
Otu01277	0	0	0	0	6
Otu01278	0	0	3	4	0
Otu01279	1	2	3	0	0
Otu01280	1	3	0	0	0
Otu01281	1	1	0	0	3
Otu01282	2	1	1	0	1
Otu01283	0	2	1	1	0
Otu01284	1	0	0	0	4
Otu01285	0	0	0	6	0
Otu01286	0	0	0	0	5
Otu01287	0	1	1	4	0
Otu01288	0	3	0	0	0
Otu01289	0	0	0	6	0
Otu01290	1	1	0	0	2
Otu01291	1	1	0	0	3
Otu01292	0	0	0	0	5
Otu01293	2	0	0	0	2
Otu01294	0	0	0	0	5
Otu01295	1	1	1	1	0
Otu01296	1	0	0	4	0
Otu01297	0	0	0	0	5
Otu01298	0	1	1	4	0
Otu01299	1	1	2	1	0
Otu01300	1	2	1	0	0
Otu01301	0	0	0	0	5
Otu01302	1	0	4	0	0
Otu01303	0	2	1	2	0
Otu01304	2	2	0	0	0
Otu01305	0	0	0	0	5
Otu01306	1	1	3	0	0
Otu01307	0	1	1	3	0
Otu01308	0	0	0	0	5
Otu01309	0	1	1	2	0
Otu01310	0	0	0	0	5
Otu01311	1	1	1	1	0
Otu01312	0	1	3	1	0
Otu01313	1	1	1	1	0
Otu01314	1	2	0	1	0
Otu01315	1	0	1	4	0
Otu01316	1	2	0	0	0
Otu01317	0	2	2	1	0
Otu01318	2	1	0	2	0
Otu01319	0	1	0	0	3
Otu01320	0	0	0	0	5
Otu01321	1	2	0	0	1
Otu01322	1	2	0	0	0
Otu01323	1	2	0	0	0
Otu01324	1	1	3	0	0
Otu01325	3	0	0	0	0
Otu01326	1	2	1	0	0
Otu01327	0	0	0	0	5
Otu01328	0	0	0	0	5
Otu01329	0	0	0	0	5
Otu01330	3	0	1	0	0
Otu01331	1	2	0	0	0
Otu01332	0	0	0	0	5
Otu01333	0	0	0	0	5
Otu01334	0	0	0	0	5
Otu01335	0	0	0	2	3
Otu01336	0	0	0	0	5
Otu01337	1	1	1	0	2
Otu01338	1	0	4	0	0
Otu01339	0	0	0	0	5
Otu01340	0	0	0	0	5
Otu01341	0	0	0	0	5
Otu01342	2	0	1	0	2
Otu01343	3	0	0	0	0
Otu01344	0	0	1	0	3
Otu01345	0	0	0	0	5
Otu01346	1	1	2	1	0
Otu01347	0	0	0	0	5
Otu01348	1	2	1	0	0
Otu01349	0	2	1	0	0
Otu01350	2	1	0	1	0
Otu01351	1	1	3	0	0
Otu01352	3	1	0	0	0
Otu01353	2	2	0	0	0
Otu01354	0	0	0	0	5
Otu01355	0	0	0	0	5
Otu01356	1	1	2	1	0
Otu01357	0	3	0	1	0
Otu01358	0	0	0	0	5
Otu01359	3	0	1	0	0
Otu01360	2	1	1	0	0
Otu01361	0	0	0	0	5
Otu01362	2	1	0	0	0
Otu01363	0	1	0	0	4
Otu01364	2	1	0	0	0
Otu01365	0	0	0	0	5
Otu01366	0	1	2	3	0
Otu01367	0	0	0	0	5
Otu01368	2	0	1	1	0
Otu01369	0	3	1	0	0
Otu01370	1	1	3	0	0
Otu01371	0	0	0	0	5
Otu01372	1	1	0	3	0
Otu01373	2	1	1	0	0
Otu01374	0	0	1	5	0
Otu01375	3	0	0	0	0
Otu01376	0	0	0	0	5
Otu01377	0	0	0	0	5
Otu01378	1	1	1	1	0
Otu01379	0	1	2	0	2
Otu01380	1	1	3	0	0
Otu01381	0	0	0	0	5
Otu01382	0	0	0	6	0
Otu01383	0	0	0	0	5
Otu01384	0	0	0	0	5
Otu01385	0	0	0	6	0
Otu01386	1	1	1	2	0
Otu01387	2	1	1	0	0
Otu01388	1	2	0	1	0
Otu01389	1	0	2	2	0
Otu01390	0	0	0	0	5
Otu01391	0	1	0	4	0
Otu01392	1	1	0	0	3
Otu01393	0	0	5	0	0
Otu01394	1	3	0	0	0
Otu01395	0	0	1	5	0
Otu01396	3	1	0	0	0
Otu01397	2	1	0	0	1
Otu01398	2	1	0	0	0
Otu01399	2	1	0	0	0
Otu01400	0	0	5	0	0
Otu01401	0	2	0	1	0
Otu01402	0	1	0	0	4
Otu01403	0	1	1	0	2
Otu01404	0	0	0	0	5
Otu01405	1	0	2	1	0
Otu01406	0	0	0	6	0
Otu01407	0	0	0	0	5
Otu01408	0	0	1	0	4
Otu01409	0	0	0	1	4
Otu01410	0	1	0	0	4
Otu01411	0	0	0	6	0
Otu01412	0	1	0	0	4
Otu01413	2	1	0	1	0
Otu01414	2	2	0	0	0
Otu01415	1	1	0	0	3
Otu01416	1	1	3	0	0
Otu01417	1	3	0	0	0
Otu01418	0	0	0	0	5
Otu01419	1	1	1	2	0
Otu01420	0	0	0	0	5
Otu01421	1	1	2	2	0
Otu01422	2	1	0	0	2
Otu01423	1	2	1	0	0
Otu01424	1	2	0	0	0
Otu01425	3	0	0	0	1
Otu01426	0	3	0	0	0
Otu01427	1	0	4	0	1
Otu01428	1	2	0	0	0
Otu01429	0	0	0	1	4
Otu01430	2	1	0	0	0
Otu01431	2	1	1	0	0
Otu01432	0	0	0	0	5
Otu01433	1	1	2	1	0
Otu01434	0	0	0	0	5
Otu01435	0	0	0	0	5
Otu01436	1	1	1	2	0
Otu01437	2	1	0	0	0
Otu01438	2	0	2	0	0
Otu01439	1	1	0	0	3
Otu01440	0	1	1	2	1
Otu01441	0	1	3	0	2
Otu01442	1	0	4	0	0
Otu01443	0	0	0	1	4
Otu01444	1	2	0	0	0
Otu01445	0	0	0	0	5
Otu01446	1	1	2	0	0
Otu01447	1	0	3	0	0
Otu01448	0	0	0	0	5
Otu01449	0	0	0	0	5
Otu01450	0	3	0	0	0
Otu01451	1	2	0	0	1
Otu01452	0	0	0	0	5
Otu01453	0	0	0	0	5
Otu01454	0	1	0	0	4
Otu01455	0	0	0	0	5
Otu01456	1	1	2	0	0
Otu01457	1	1	0	2	1
Otu01458	0	1	0	0	4
Otu01459	2	1	0	1	0
Otu01460	0	0	0	0	5
Otu01461	0	0	0	0	5
Otu01462	1	1	1	3	0
Otu01463	1	0	4	1	0
Otu01464	0	0	3	2	0
Otu01465	0	0	1	0	4
Otu01466	1	2	0	0	0
Otu01467	0	3	1	0	0
Otu01468	0	0	0	0	5
Otu01469	0	3	1	0	0
Otu01470	1	2	1	0	0
Otu01471	1	0	0	0	4
Otu01472	1	1	2	0	0
Otu01473	1	0	0	1	2
Otu01474	2	1	0	0	0
Otu01475	1	0	1	1	1
Otu01476	0	0	0	0	4
Otu01477	2	1	0	0	1
Otu01478	1	0	1	0	3
Otu01479	0	0	4	1	0
Otu01480	0	3	0	0	0
Otu01481	0	0	0	0	4
Otu01482	0	0	0	0	4
Otu01483	0	3	0	0	0
Otu01484	0	0	0	5	0
Otu01485	2	0	0	1	0
Otu01486	0	2	1	0	0
Otu01487	0	3	0	0	0
Otu01488	0	2	0	1	0
Otu01489	0	0	0	0	4
Otu01490	0	0	0	5	0
Otu01491	0	0	0	0	4
Otu01492	1	0	3	0	1
Otu01493	0	3	0	0	0
Otu01494	1	2	0	0	0
Otu01495	1	1	0	3	0
Otu01496	1	1	1	0	0
Otu01497	0	0	0	0	4
Otu01498	1	2	0	0	0
Otu01499	0	0	0	0	4
Otu01500	0	0	0	0	4
Otu01501	1	1	1	1	0
Otu01502	1	1	2	0	0
Otu01503	0	2	0	0	0
Otu01504	2	1	0	0	0
Otu01505	0	0	0	4	0
Otu01506	0	1	0	3	0
Otu01507	1	1	0	0	0
Otu01508	2	1	0	1	0
Otu01509	3	0	0	0	0
Otu01510	0	0	0	0	4
Otu01511	1	1	1	0	0
Otu01512	1	1	0	0	2
Otu01513	0	0	0	0	4
Otu01514	0	1	2	0	0
Otu01515	0	3	0	0	0
Otu01516	1	1	2	0	0
Otu01517	0	0	4	1	0
Otu01518	0	0	0	0	4
Otu01519	2	1	0	0	0
Otu01520	0	0	0	0	4
Otu01521	1	0	0	0	4
Otu01522	0	0	0	5	0
Otu01523	0	2	0	1	0
Otu01524	0	0	0	0	4
Otu01525	0	3	0	0	0
Otu01526	2	0	1	0	0
Otu01527	0	0	0	0	5
Otu01528	0	0	0	0	4
Otu01529	2	0	0	0	2
Otu01530	2	0	0	0	0
Otu01531	1	2	0	0	0
Otu01532	1	1	0	0	2
Otu01533	1	1	0	1	0
Otu01534	0	0	0	0	4
Otu01535	0	0	0	0	4
Otu01536	0	0	0	0	4
Otu01537	0	0	0	0	5
Otu01538	0	1	2	0	0
Otu01539	1	2	0	0	1
Otu01540	1	2	0	0	0
Otu01541	0	0	0	0	4
Otu01542	2	0	1	0	0
Otu01543	1	1	0	0	3
Otu01544	0	0	0	0	4
Otu01545	1	0	2	0	2
Otu01546	1	0	0	0	3
Otu01547	2	0	1	0	1
Otu01548	0	0	1	0	4
Otu01549	1	0	1	0	2
Otu01550	0	1	0	0	4
Otu01551	0	0	0	0	4
Otu01552	1	1	0	2	0
Otu01553	1	0	4	0	0
Otu01554	2	0	2	0	0
Otu01555	1	1	3	0	0
Otu01556	0	1	0	0	3
Otu01557	0	0	0	0	4
Otu01558	2	0	1	1	0
Otu01559	0	0	0	0	5
Otu01560	1	0	0	0	4
Otu01561	0	0	3	1	0
Otu01562	1	2	1	0	0
Otu01563	0	0	0	0	4
Otu01564	1	1	0	2	0
Otu01565	0	0	0	0	4
Otu01566	0	0	0	0	4
Otu01567	0	0	0	0	4
Otu01568	0	0	0	0	4
Otu01569	0	0	0	0	4
Otu01570	0	1	0	0	3
Otu01571	1	2	0	0	0
Otu01572	0	3	0	0	0
Otu01573	0	0	0	0	4
Otu01574	1	0	1	0	2
Otu01575	0	0	0	0	4
Otu01576	0	0	0	0	5
Otu01577	0	1	3	0	0
Otu01578	0	0	0	3	2
Otu01579	0	0	0	0	4
Otu01580	0	1	0	2	0
Otu01581	0	0	0	0	3
Otu01582	2	0	0	1	1
Otu01583	0	0	0	0	4
Otu01584	0	0	0	0	4
Otu01585	0	0	0	0	4
Otu01586	0	0	0	0	4
Otu01587	0	0	3	0	1
Otu01588	1	2	0	0	0
Otu01589	0	1	2	1	0
Otu01590	0	0	0	0	4
Otu01591	2	0	0	0	0
Otu01592	0	0	0	0	4
Otu01593	3	0	0	0	0
Otu01594	0	1	0	0	4
Otu01595	0	0	4	0	0
Otu01596	2	1	0	0	0
Otu01597	2	0	1	0	0
Otu01598	2	0	1	0	0
Otu01599	0	1	3	0	0
Otu01600	0	0	0	0	4
Otu01601	0	0	0	0	4
Otu01602	1	1	0	0	2
Otu01603	0	1	0	3	0
Otu01604	1	0	0	0	3
Otu01605	0	0	0	0	4
Otu01606	1	0	1	0	3
Otu01607	1	2	0	0	0
Otu01608	0	0	0	0	4
Otu01609	1	2	0	0	0
Otu01610	0	1	2	0	1
Otu01611	1	0	0	0	4
Otu01612	0	0	0	0	4
Otu01613	0	0	0	0	4
Otu01614	0	0	3	0	0
Otu01615	0	0	0	0	5
Otu01616	0	0	0	0	4
Otu01617	1	1	2	0	0
Otu01618	1	0	3	0	0
Otu01619	0	0	0	0	4
Otu01620	1	1	2	0	1
Otu01621	0	1	0	2	0
Otu01622	0	1	0	4	0
Otu01623	0	1	2	1	0
Otu01624	1	1	2	0	0
Otu01625	0	1	0	0	3
Otu01626	0	0	0	0	4
Otu01627	1	0	0	4	0
Otu01628	0	0	0	5	0
Otu01629	0	0	0	0	4
Otu01630	0	1	0	0	3
Otu01631	0	1	3	0	0
Otu01632	1	0	0	3	0
Otu01633	2	1	0	0	0
Otu01634	0	0	1	2	0
Otu01635	0	0	1	1	3
Otu01636	0	2	0	0	2
Otu01637	0	0	0	0	4
Otu01638	0	0	0	0	4
Otu01639	0	0	0	0	4
Otu01640	1	0	1	2	0
Otu01641	3	0	0	0	0
Otu01642	0	1	1	3	0
Otu01643	0	0	0	0	4
Otu01644	1	1	1	1	1
Otu01645	0	1	0	0	3
Otu01646	1	2	0	0	0
Otu01647	1	1	2	1	0
Otu01648	0	0	0	0	4
Otu01649	0	0	0	0	4
Otu01650	0	1	1	0	3
Otu01651	0	0	0	0	4
Otu01652	0	0	0	0	4
Otu01653	0	0	0	0	4
Otu01654	1	1	0	2	0
Otu01655	0	0	4	1	0
Otu01656	1	0	1	0	2
Otu01657	0	1	3	1	0
Otu01658	0	1	2	0	0
Otu01659	0	0	0	0	4
Otu01660	1	2	0	1	0
Otu01661	1	1	2	0	0
Otu01662	0	0	0	0	4
Otu01663	0	0	0	0	4
Otu01664	0	2	1	0	0
Otu01665	0	0	0	5	0
Otu01666	0	0	0	0	4
Otu01667	0	2	0	1	0
Otu01668	0	1	0	4	0
Otu01669	2	1	0	0	0
Otu01670	0	0	2	2	0
Otu01671	0	0	0	0	4
Otu01672	1	1	0	2	0
Otu01673	0	1	1	2	0
Otu01674	0	0	0	0	4
Otu01675	0	2	2	0	0
Otu01676	2	0	1	1	0
Otu01677	0	0	0	0	4
Otu01678	1	1	0	0	3
Otu01679	1	0	0	3	0
Otu01680	1	1	2	0	0
Otu01681	0	0	0	0	4
Otu01682	1	0	0	0	4
Otu01683	1	1	0	2	0
Otu01684	2	1	0	0	0
Otu01685	1	1	0	3	0
Otu01686	1	0	0	4	0
Otu01687	0	0	3	0	0
Otu01688	1	0	3	0	1
Otu01689	0	0	0	0	4
Otu01690	0	0	0	4	0
Otu01691	1	1	0	3	0
Otu01692	0	1	0	4	0
Otu01693	2	1	0	0	0
Otu01694	2	0	1	0	0
Otu01695	0	1	2	0	0
Otu01696	2	1	1	0	0
Otu01697	1	1	2	0	0
Otu01698	0	0	0	0	4
Otu01699	1	0	0	2	1
Otu01700	0	1	1	2	0
Otu01701	0	0	0	0	5
Otu01702	2	0	0	0	2
Otu01703	0	1	0	0	3
Otu01704	1	1	1	0	0
Otu01705	0	0	0	0	4
Otu01706	0	0	0	5	0
Otu01707	1	0	1	3	0
Otu01708	2	0	0	0	2
Otu01709	0	0	0	0	4
Otu01710	0	0	0	0	4
Otu01711	0	0	0	0	4
Otu01712	1	1	2	0	0
Otu01713	0	0	0	0	4
Otu01714	2	1	1	0	0
Otu01715	0	0	0	0	4
Otu01716	0	0	0	0	3
Otu01717	0	0	0	0	5
Otu01718	1	1	3	0	0
Otu01719	1	0	2	1	0
Otu01720	2	1	0	0	0
Otu01721	0	0	1	0	3
Otu01722	2	0	0	0	0
Otu01723	1	1	1	0	0
Otu01724	1	2	1	0	0
Otu01725	1	1	2	1	0
Otu01726	0	0	0	0	4
Otu01727	1	1	2	0	0
Otu01728	0	0	0	5	0
Otu01729	1	0	0	4	0
Otu01730	0	0	0	0	4
Otu01731	0	0	0	5	0
Otu01732	0	0	0	0	4
Otu01733	0	0	0	0	4
Otu01734	1	0	0	0	3
Otu01735	0	1	2	0	0
Otu01736	2	0	1	1	0
Otu01737	1	1	0	2	0
Otu01738	2	1	0	0	0
Otu01739	0	1	0	1	2
Otu01740	0	2	0	0	0
Otu01741	0	0	0	0	4
Otu01742	1	1	0	0	0
Otu01743	1	1	1	1	0
Otu01744	1	1	0	0	0
Otu01745	1	2	0	0	0
Otu01746	0	1	0	0	2
Otu01747	1	1	0	0	0
Otu01748	0	0	0	0	3
Otu01749	2	1	0	0	0
Otu01750	1	1	0	0	0
Otu01751	0	1	3	0	0
Otu01752	0	1	0	1	0
Otu01753	0	0	0	0	3
Otu01754	1	0	2	0	0
Otu01755	1	0	0	3	0
Otu01756	0	0	0	1	3
Otu01757	1	1	1	0	0
Otu01758	0	0	0	4	0
Otu01759	0	0	0	0	3
Otu01760	1	1	1	0	0
Otu01761	0	0	0	3	1
Otu01762	1	1	0	1	0
Otu01763	1	1	0	0	0
Otu01764	0	0	0	0	3
Otu01765	1	0	0	2	0
Otu01766	0	0	0	0	4
Otu01767	1	1	0	0	0
Otu01768	2	0	0	0	0
Otu01769	0	0	0	0	4
Otu01770	0	0	0	0	3
Otu01771	0	0	0	0	3
Otu01772	0	0	0	0	3
Otu01773	0	0	0	0	3
Otu01774	1	1	0	0	0
Otu01775	0	0	0	0	4
Otu01776	0	2	0	0	0
Otu01777	0	0	0	0	4
Otu01778	1	1	0	0	0
Otu01779	1	1	0	0	0
Otu01780	0	0	0	4	0
Otu01781	0	0	0	0	4
Otu01782	0	0	0	0	4
Otu01783	0	2	0	0	0
Otu01784	0	0	0	0	4
Otu01785	0	0	0	0	4
Otu01786	0	0	0	0	4
Otu01787	0	2	0	0	0
Otu01788	1	0	2	1	0
Otu01789	0	0	0	0	4
Otu01790	1	1	1	0	0
Otu01791	0	0	0	0	4
Otu01792	0	0	0	0	3
Otu01793	0	0	0	4	0
Otu01794	1	1	0	0	0
Otu01795	1	1	1	0	0
Otu01796	0	1	0	2	0
Otu01797	0	0	0	4	0
Otu01798	0	0	0	0	3
Otu01799	0	2	1	0	0
Otu01800	0	0	0	0	4
Otu01801	0	0	0	0	4
Otu01802	0	0	3	1	0
Otu01803	0	1	1	0	0
Otu01804	0	1	0	0	2
Otu01805	1	0	0	3	0
Otu01806	1	1	0	0	0
Otu01807	1	0	0	3	0
Otu01808	0	0	0	0	3
Otu01809	0	0	0	0	3
Otu01810	0	0	0	0	3
Otu01811	0	0	2	2	0
Otu01812	0	0	0	0	3
Otu01813	0	1	2	1	0
Otu01814	2	1	0	0	0
Otu01815	0	0	0	0	3
Otu01816	0	1	3	0	0
Otu01817	1	0	0	0	3
Otu01818	0	1	2	0	0
Otu01819	0	0	1	3	0
Otu01820	1	1	1	0	0
Otu01821	1	2	0	0	0
Otu01822	0	0	0	4	0
Otu01823	1	2	0	0	0
Otu01824	0	1	0	2	0
Otu01825	0	1	0	2	0
Otu01826	0	0	0	1	3
Otu01827	1	0	0	0	3
Otu01828	0	0	0	0	4
Otu01829	0	2	0	0	0
Otu01830	0	1	0	2	0
Otu01831	1	0	0	3	0
Otu01832	0	2	1	0	0
Otu01833	1	0	0	0	3
Otu01834	1	0	1	1	0
Otu01835	0	2	1	0	0
Otu01836	0	1	0	2	0
Otu01837	0	0	0	0	3
Otu01838	1	0	0	3	0
Otu01839	0	2	0	0	0
Otu01840	0	1	2	1	0
Otu01841	1	1	0	0	0
Otu01842	0	0	0	4	0
Otu01843	0	0	0	0	4
Otu01844	0	0	0	0	4
Otu01845	0	0	0	0	4
Otu01846	2	0	0	0	1
Otu01847	0	0	0	0	4
Otu01848	0	0	0	0	4
Otu01849	2	1	0	0	0
Otu01850	0	0	0	0	3
Otu01851	2	0	0	1	0
Otu01852	1	0	0	2	0
Otu01853	0	0	0	0	4
Otu01854	1	1	0	0	0
Otu01855	1	1	2	0	0
Otu01856	0	0	4	0	0
Otu01857	1	1	1	0	0
Otu01858	0	2	0	0	0
Otu01859	1	0	1	2	0
Otu01860	2	0	0	0	0
Otu01861	1	1	0	0	2
Otu01862	0	0	0	0	3
Otu01863	0	0	0	0	3
Otu01864	1	0	3	0	0
Otu01865	0	1	1	0	0
Otu01866	1	1	2	0	0
Otu01867	1	0	1	1	0
Otu01868	1	0	3	0	0
Otu01869	0	0	0	0	4
Otu01870	1	1	1	0	0
Otu01871	0	1	0	0	2
Otu01872	0	0	0	4	0
Otu01873	0	2	0	0	0
Otu01874	0	0	0	2	0
Otu01875	0	0	0	4	0
Otu01876	1	1	1	1	0
Otu01877	1	1	0	0	0
Otu01878	0	0	0	4	0
Otu01879	0	0	0	0	3
Otu01880	1	0	1	2	0
Otu01881	0	0	0	0	3
Otu01882	2	0	0	0	0
Otu01883	0	1	2	1	0
Otu01884	1	1	1	1	0
Otu01885	2	0	0	0	0
Otu01886	0	0	0	0	4
Otu01887	0	0	0	4	0
Otu01888	0	1	0	2	0
Otu01889	1	1	0	0	0
Otu01890	0	0	0	0	3
Otu01891	0	0	0	3	0
Otu01892	1	1	0	1	0
Otu01893	1	1	2	0	0
Otu01894	1	0	0	0	2
Otu01895	1	1	1	0	0
Otu01896	1	2	0	0	0
Otu01897	0	2	0	0	0
Otu01898	0	2	1	0	0
Otu01899	0	2	1	0	0
Otu01900	2	0	1	0	0
Otu01901	1	1	0	0	0
Otu01902	0	2	0	0	0
Otu01903	0	2	1	0	0
Otu01904	1	2	0	0	0
Otu01905	0	0	0	0	3
Otu01906	1	0	2	1	0
Otu01907	0	0	0	0	4
Otu01908	0	0	0	0	3
Otu01909	0	0	0	0	3
Otu01910	0	2	0	0	0
Otu01911	0	0	0	0	3
Otu01912	1	1	0	0	1
Otu01913	0	2	0	0	0
Otu01914	0	1	3	0	0
Otu01915	0	1	1	0	0
Otu01916	1	0	2	0	0
Otu01917	1	0	1	0	0
Otu01918	0	0	0	0	4
Otu01919	1	0	1	2	0
Otu01920	0	1	0	0	3
Otu01921	0	0	0	0	3
Otu01922	1	0	0	1	2
Otu01923	0	0	0	0	3
Otu01924	0	0	0	0	4
Otu01925	0	1	0	3	0
Otu01926	1	1	1	0	0
Otu01927	0	0	0	0	3
Otu01928	0	0	1	3	0
Otu01929	0	0	0	0	4
Otu01930	0	0	0	0	3
Otu01931	0	0	0	0	3
Otu01932	0	0	0	0	3
Otu01933	0	1	0	3	0
Otu01934	1	1	0	0	0
Otu01935	1	1	0	0	0
Otu01936	0	0	0	0	3
Otu01937	0	0	0	0	3
Otu01938	1	1	0	0	0
Otu01939	1	1	2	0	0
Otu01940	1	2	0	0	0
Otu01941	0	2	0	0	0
Otu01942	0	0	0	0	4
Otu01943	0	0	1	1	2
Otu01944	1	1	0	2	0
Otu01945	0	2	0	0	0
Otu01946	1	1	0	0	0
Otu01947	0	1	0	3	0
Otu01948	0	1	2	0	0
Otu01949	1	1	1	0	0
Otu01950	1	1	0	0	0
Otu01951	0	2	0	0	0
Otu01952	1	1	1	0	0
Otu01953	0	1	2	0	0
Otu01954	1	0	0	2	0
Otu01955	1	1	0	0	0
Otu01956	2	0	1	0	0
Otu01957	2	0	0	0	1
Otu01958	0	0	0	0	3
Otu01959	0	0	0	0	3
Otu01960	0	0	0	0	3
Otu01961	0	0	0	0	3
Otu01962	1	0	2	0	0
Otu01963	0	0	0	0	4
Otu01964	0	0	0	0	3
Otu01965	0	0	0	0	3
Otu01966	0	0	0	0	4
Otu01967	2	0	0	1	0
Otu01968	0	1	1	2	0
Otu01969	0	0	0	0	4
Otu01970	0	0	0	4	0
Otu01971	0	0	3	0	0
Otu01972	0	0	0	0	3
Otu01973	2	0	1	0	0
Otu01974	0	2	0	0	0
Otu01975	0	0	0	0	3
Otu01976	0	0	0	0	3
Otu01977	0	0	0	3	0
Otu01978	0	0	0	0	4
Otu01979	0	0	3	0	0
Otu01980	0	1	0	2	0
Otu01981	0	1	1	0	1
Otu01982	2	0	0	0	0
Otu01983	0	0	1	3	0
Otu01984	1	1	1	0	0
Otu01985	0	0	0	0	3
Otu01986	1	1	0	2	0
Otu01987	0	0	0	0	4
Otu01988	0	0	0	1	3
Otu01989	0	0	0	0	4
Otu01990	0	0	0	0	4
Otu01991	0	0	0	0	4
Otu01992	0	1	2	0	0
Otu01993	0	0	0	4	0
Otu01994	0	0	0	0	3
Otu01995	0	0	0	0	4
Otu01996	1	0	0	1	2
Otu01997	0	0	0	4	0
Otu01998	0	0	0	0	4
[truncated: 3,066 more rows]
