# Supplementary material for: The Identification of Cable Bacteria Attached to the Anode of a Benthic Microbial Fuel Cell: Evidence of Long Distance Extracellular Electron Transport to Electrodes
Source: Front Microbiol. 2017 Oct 24;8:2055. doi: 10.3389/fmicb.2017.02055 (PMC5660804; doi:10.3389/fmicb.2017.02055)
Supplement: Supplementary file 5 [file DataSheet2.CSV]

OTU	Size	Kingdom	Phylum	Class	Order	Family	Genus
Otu00001	9820	Bacteria	Proteobacteria	Deltaproteobacteria	Desulfuromonadales	Desulfuromonadaceae	Desulfuromonas
Otu00002	6962	Bacteria	Synergistetes	Synergistia	Synergistales	Synergistaceae	Dethiosulfovibrio
Otu00003	6409	Bacteria	Proteobacteria	Epsilonproteobacteria	Campylobacterales	Helicobacteraceae	Sulfurovum
Otu00004	4072	Bacteria	Bacteroidetes	Bacteroidetes_unclassified	Bacteroidetes_unclassified	Bacteroidetes_unclassified
Otu00005	2367	Bacteria	Proteobacteria	Deltaproteobacteria	Desulfovibrionales	Desulfovibrionales_unclassified
Otu00006	2144	Bacteria	Proteobacteria	Deltaproteobacteria	Deltaproteobacteria_unclassified	Deltaproteobacteria_unclassified
Otu00007	2084	Bacteria	Proteobacteria	Deltaproteobacteria	Desulfobacterales	Desulfobulbaceae	Desulforhopalus
Otu00008	1542	Bacteria	Bacteroidetes	Bacteroidetes_unclassified	Bacteroidetes_unclassified	Bacteroidetes_unclassified
Otu00009	1408	Bacteria	Firmicutes	Clostridia	Clostridiales	Clostridiales_Incertae_Sedis	Dethiosulfatibacter
Otu00010	1329	Bacteria	Firmicutes	Clostridia	Clostridiales	GoM-GC232-4463-Bac1
Otu00011	1035	Bacteria	Firmicutes	Clostridia	Clostridiales	JTB215
Otu00012	965	Bacteria	Spirochaetae	Spirochaetes	Spirochaetales	Spirochaetaceae	Spirochaeta
Otu00013	963	Bacteria	Thermotogae	Thermotogae	Thermotogales	Thermotogaceae	SC103
Otu00014	921	Bacteria	Spirochaetae	Spirochaetes	Spirochaetales	Spirochaetaceae	Spirochaeta
Otu00015	846	Bacteria	Proteobacteria	Proteobacteria_unclassified	Proteobacteria_unclassified	Proteobacteria_unclassified
Otu00016	770	Bacteria	Proteobacteria	Gammaproteobacteria	Gammaproteobacteria_unclassified	Gammaproteobacteria_unclassified
Otu00017	743	Bacteria	Firmicutes	Clostridia	Clostridiales	Ruminococcaceae
Otu00018	742	Bacteria	Firmicutes	Clostridia	Clostridiales	Clostridiales_unclassified
Otu00019	732	Bacteria	Fusobacteria	Fusobacteriia	Fusobacteriales	Fusobacteriaceae	Fusobacterium
Otu00020	675	Bacteria	Firmicutes	Clostridia	Clostridiales	Clostridiaceae_1
Otu00021	649	Bacteria	Spirochaetae	Spirochaetes	Spirochaetales	Spirochaetaceae	Spirochaeta
Otu00022	629	Bacteria	Bacteroidetes	Flavobacteriia	Flavobacteriales	Flavobacteriaceae	Lutimonas
Otu00023	599	Bacteria	Proteobacteria	Epsilonproteobacteria	Campylobacterales	Helicobacteraceae	Sulfurimonas
Otu00024	572	Bacteria	Bacteroidetes	BD2-2	BD2-2_unclassified	BD2-2_unclassified
Otu00025	564	Bacteria	Proteobacteria	Gammaproteobacteria	Thiotrichales	Thiotrichaceae
Otu00026	545	Bacteria	Synergistetes	Synergistia	Synergistales	Synergistaceae	Aminomonas
Otu00027	482	Bacteria	Proteobacteria	Gammaproteobacteria	Xanthomonadales	JTB255_marine_benthic_group
Otu00028	476	Bacteria	Proteobacteria	Deltaproteobacteria	Desulfobacterales	Desulfobacteraceae	Desulfosarcina
Otu00029	458	Bacteria	Bacteroidetes	Bacteroidetes_unclassified	Bacteroidetes_unclassified	Bacteroidetes_unclassified
Otu00030	451	Bacteria	Firmicutes	Clostridia	Clostridiales	Clostridiales_unclassified
Otu00031	447	Bacteria	Spirochaetae	Spirochaetes	Spirochaetales	Spirochaetaceae	Spirochaeta
Otu00032	433	Bacteria	Proteobacteria	Deltaproteobacteria	Desulfovibrionales	Desulfovibrionales_unclassified
Otu00033	404	Bacteria	Firmicutes	Clostridia	Clostridiales	Clostridiaceae_1
Otu00034	400	Bacteria	Proteobacteria	Gammaproteobacteria	Thiotrichales	Thiotrichaceae	Thiothrix
Otu00035	385	Bacteria	Firmicutes	Clostridia	Clostridiales	Clostridiaceae_1	Clostridium_sensu_stricto_17
Otu00036	383	Bacteria	Bacteroidetes	Bacteroidia	Bacteroidales	Marinilabiaceae
Otu00037	378	Bacteria	Bacteroidetes	Bacteroidetes_unclassified	Bacteroidetes_unclassified	Bacteroidetes_unclassified
Otu00038	377	Bacteria	Firmicutes	Clostridia	Clostridiales	livecontrolB21
Otu00039	375	Bacteria	Spirochaetae	Spirochaetes	Spirochaetales	Spirochaetales_unclassified
Otu00040	369	Bacteria	Bacteroidetes	Bacteroidia	Bacteroidales	Marinilabiaceae	Marinifilum
Otu00041	358	Bacteria	Proteobacteria	Deltaproteobacteria	Desulfobacterales	Desulfobacteraceae
Otu00042	354	Bacteria	Fusobacteria	Fusobacteriia	Fusobacteriales	Fusobacteriaceae	Psychrilyobacter
Otu00043	330	Bacteria	Proteobacteria	Deltaproteobacteria	Desulfobacterales	Desulfobacteraceae	Sva0081_sediment_group
Otu00044	323	Bacteria	Bacteroidetes	BD2-2	BD2-2_unclassified	BD2-2_unclassified
Otu00045	316	Bacteria	Deferribacteres	Deferribacteres	Deferribacterales	Deferribacterales_Incertae_Sedis	Caldithrix
Otu00046	312	Bacteria	Proteobacteria	Epsilonproteobacteria	Campylobacterales	Campylobacteraceae	Campylobacter
Otu00047	306	Bacteria	Firmicutes	Clostridia	Clostridiales	P._palm_C-A_51
Otu00048	303	Bacteria	Proteobacteria	Alphaproteobacteria	Rhodobacterales	Rhodobacteraceae
Otu00049	300	Bacteria	Bacteroidetes	Flavobacteriia	Flavobacteriales	Flavobacteriaceae
Otu00050	294	Bacteria	Firmicutes	Clostridia	Clostridiales	Lachnospiraceae
Otu00051	292	Bacteria	Bacteroidetes	Bacteroidia	Bacteroidales	Marinilabiaceae	Marinifilum
Otu00052	292	Bacteria	Proteobacteria	Deltaproteobacteria	Desulfuromonadales	Desulfuromonadaceae	Desulfuromonas
Otu00053	283	Bacteria	Bacteria_unclassified	Bacteria_unclassified	Bacteria_unclassified	Bacteria_unclassified
Otu00054	278	Bacteria	Proteobacteria	Deltaproteobacteria	Desulfobacterales	Desulfobacteraceae
Otu00055	272	Bacteria	Proteobacteria	Gammaproteobacteria	Chromatiales	Ectothiorhodospiraceae	Acidiferrobacter
Otu00056	272	Bacteria	Bacteroidetes	Flavobacteriia	Flavobacteriales	Flavobacteriaceae	Maribacter
Otu00057	262	Bacteria	Bacteria_unclassified	Bacteria_unclassified	Bacteria_unclassified	Bacteria_unclassified
Otu00058	254	Bacteria	Synergistetes	Synergistia	Synergistales	Synergistaceae
Otu00059	253	Bacteria	Bacteroidetes	VC2.1_Bac22	VC2.1_Bac22_unclassified	VC2.1_Bac22_unclassified
Otu00060	252	Bacteria	Firmicutes	Clostridia	Clostridiales	Ruminococcaceae
Otu00061	248	Bacteria	Firmicutes	Clostridia	Clostridiales	MAT-CR-H4-C10
Otu00062	240	Archaea	Euryarchaeota	Methanomicrobia	Methanomicrobiales	Methanomicrobiaceae	Methanomicrobium
Otu00063	235	Bacteria	Proteobacteria	Deltaproteobacteria	Desulfobacterales	Desulfobacteraceae
Otu00064	234	Bacteria	Bacteroidetes	Bacteroidetes_unclassified	Bacteroidetes_unclassified	Bacteroidetes_unclassified
Otu00065	212	Bacteria	Spirochaetae	Spirochaetes	Spirochaetales	Spirochaetaceae	Spirochaeta
Otu00066	208	Bacteria	Tenericutes	Mollicutes	NB1-n	NB1-n_unclassified
Otu00067	203	Bacteria	Proteobacteria	Gammaproteobacteria	BD7-8_marine_group	BD7-8_marine_group_unclassified
Otu00068	201	Bacteria	Actinobacteria	Acidimicrobiia	Acidimicrobiales	Acidimicrobiaceae	Ilumatobacter
Otu00069	201	Bacteria	Proteobacteria	Proteobacteria_Incertae_Sedis	Unknown_Order	Unknown_Family	Candidatus_Thiobios
Otu00070	198	Bacteria	Proteobacteria	Gammaproteobacteria	Gammaproteobacteria_unclassified	Gammaproteobacteria_unclassified
Otu00071	197	Bacteria	Proteobacteria	Deltaproteobacteria	Deltaproteobacteria_unclassified	Deltaproteobacteria_unclassified
Otu00072	195	Bacteria	Proteobacteria	Epsilonproteobacteria	Campylobacterales	Helicobacteraceae	Sulfurovum
Otu00073	195	Bacteria	Proteobacteria	Gammaproteobacteria	Xanthomonadales	JTB255_marine_benthic_group
Otu00074	189	Bacteria	Actinobacteria	Acidimicrobiia	Acidimicrobiales	OM1_clade
Otu00075	189	Archaea	Euryarchaeota	Methanomicrobia	Methanosarcinales	Methanosarcinaceae	Methanosarcina
Otu00076	186	Bacteria	Bacteroidetes	Bacteroidetes_unclassified	Bacteroidetes_unclassified	Bacteroidetes_unclassified
Otu00077	183	Bacteria	Proteobacteria	Deltaproteobacteria	Myxococcales	Sandaracinaceae
Otu00078	182	Bacteria	Tenericutes	Mollicutes	NB1-n	NB1-n_unclassified
Otu00079	182	Bacteria	Bacteroidetes	Sphingobacteriia	Sphingobacteriales	Sphingobacteriales_unclassified
Otu00080	182	Bacteria	Firmicutes	Clostridia	Clostridiales	Lachnospiraceae
Otu00081	180	Bacteria	Tenericutes	Mollicutes	NB1-n	NB1-n_unclassified
Otu00082	180	Bacteria	Bacteroidetes	Flavobacteriia	Flavobacteriales	Flavobacteriaceae	Maritimimonas
Otu00083	179	Bacteria	Bacteroidetes	vadinHA17	vadinHA17_unclassified	vadinHA17_unclassified
Otu00084	178	Bacteria	Proteobacteria	Alphaproteobacteria	Rhodobacterales	Rhodobacteraceae	Pseudorhodobacter
Otu00085	176	Bacteria	Proteobacteria	Epsilonproteobacteria	Campylobacterales	Campylobacteraceae	Campylobacter
Otu00086	172	Bacteria	Proteobacteria	Epsilonproteobacteria	Campylobacterales	Helicobacteraceae	Sulfurovum
Otu00087	168	Bacteria	Firmicutes	Clostridia	Clostridiales	Clostridiaceae_1	Clostridium_sensu_stricto_17
Otu00088	163	Bacteria	Proteobacteria	Deltaproteobacteria	Desulfobacterales	Desulfobacteraceae	Desulfobacter
Otu00089	155	Bacteria	Proteobacteria	Gammaproteobacteria	Order_Incertae_Sedis	Family_Incertae_Sedis	Marinicella
Otu00090	152	Bacteria	Spirochaetae	Spirochaetes	Spirochaetales	Spirochaetaceae	Spirochaeta
Otu00091	148	Bacteria	Firmicutes	Clostridia	Clostridiales	Clostridiaceae_1
Otu00092	144	Bacteria	Bacteroidetes	Bacteroidia	Bacteroidales	Bacteroidales_unclassified
Otu00093	144	Bacteria	Proteobacteria	Gammaproteobacteria	Gammaproteobacteria_unclassified	Gammaproteobacteria_unclassified
Otu00094	144	Bacteria	Proteobacteria	Deltaproteobacteria	Desulfuromonadales	Desulfuromonadaceae	Desulfuromusa
Otu00095	142	Bacteria	Bacteroidetes	Bacteroidetes_unclassified	Bacteroidetes_unclassified	Bacteroidetes_unclassified
Otu00096	141	Bacteria	Proteobacteria	Gammaproteobacteria	Sva0071	Sva0071_unclassified
Otu00097	140	Bacteria	Proteobacteria	Alphaproteobacteria	Rhodobacterales	Rhodobacteraceae
Otu00098	139	Bacteria	Proteobacteria	Epsilonproteobacteria	Campylobacterales	Helicobacteraceae	Sulfurimonas
Otu00099	138	Bacteria	BD1-5	BD1-5_unclassified	BD1-5_unclassified	BD1-5_unclassified
Otu00100	136	Bacteria	Proteobacteria	Gammaproteobacteria	Thiotrichales	Thiotrichaceae	Cocleimonas
Otu00101	136	Bacteria	Bacteria_unclassified	Bacteria_unclassified	Bacteria_unclassified	Bacteria_unclassified
Otu00102	136	Bacteria	Proteobacteria	Epsilonproteobacteria	Epsilonproteobacteria_unclassified	Epsilonproteobacteria_unclassified
Otu00103	136	Bacteria	Firmicutes	Clostridia	Clostridiales	Clostridiaceae_1	Clostridium_sensu_stricto_1
Otu00104	136	Bacteria	Firmicutes	Clostridia	Clostridiales	Family_XII	Fusibacter
Otu00105	134	Bacteria	Actinobacteria	Acidimicrobiia	Acidimicrobiales	OM1_clade
Otu00106	134	Bacteria	Bacteroidetes	Bacteroidia	Bacteroidales	Porphyromonadaceae	Odoribacter
Otu00107	133	Bacteria	Proteobacteria	Gammaproteobacteria	Xanthomonadales	JTB255_marine_benthic_group
Otu00108	132	Bacteria	Bacteroidetes	Flavobacteriia	Flavobacteriales	Flavobacteriaceae	Polaribacter
Otu00109	132	Bacteria	Bacteroidetes	Flavobacteriia	Flavobacteriales	Flavobacteriaceae	Lutibacter
Otu00110	131	Bacteria	Chlorobi	Ignavibacteria	Ignavibacteriales	IheB3-7
Otu00111	130	Bacteria	Spirochaetae	Spirochaetes	MSBL8	MSBL8_unclassified
Otu00112	130	Bacteria	Chloroflexi	Anaerolineae	Anaerolineales	Anaerolineaceae
Otu00113	129	Bacteria	Synergistetes	Synergistia	Synergistales	Synergistaceae	Aminomonas
Otu00114	127	Bacteria	Bacteroidetes	Bacteroidetes_unclassified	Bacteroidetes_unclassified	Bacteroidetes_unclassified
Otu00115	125	Bacteria	Proteobacteria	Alphaproteobacteria	SB1-18	SB1-18_unclassified
Otu00116	125	Bacteria	Firmicutes	Clostridia	Clostridiales	Ruminococcaceae
Otu00117	124	Bacteria	Bacteroidetes	Flavobacteriia	Flavobacteriales	Flavobacteriaceae
Otu00118	124	Bacteria	Proteobacteria	Deltaproteobacteria	Deltaproteobacteria_unclassified	Deltaproteobacteria_unclassified
Otu00119	123	Archaea	Euryarchaeota	Halobacteria	Halobacteriales	Deep_Sea_Hydrothermal_Vent_Gp_6
Otu00120	122	Bacteria	Proteobacteria	Deltaproteobacteria	Desulfobacterales	Desulfobulbaceae	Desulforhopalus
Otu00121	121	Bacteria	Proteobacteria	Alphaproteobacteria	Rhodobacterales	Rhodobacteraceae
Otu00122	120	Bacteria	Proteobacteria	Gammaproteobacteria	Gammaproteobacteria_unclassified	Gammaproteobacteria_unclassified
Otu00123	119	Bacteria	Firmicutes	Clostridia	Clostridiales	Family_XII	Guggenheimella
Otu00124	115	Bacteria	Actinobacteria	Acidimicrobiia	Acidimicrobiales	OM1_clade
Otu00125	114	Bacteria	Proteobacteria	Gammaproteobacteria	Gammaproteobacteria_Incertae_Sedis	Unknown_Family	Sedimenticola
Otu00126	114	Bacteria	Chloroflexi	Anaerolineae	Anaerolineales	Anaerolineaceae
Otu00127	112	Bacteria	Proteobacteria	Deltaproteobacteria	Desulfuromonadales	Desulfuromonadaceae	Desulfuromusa
Otu00128	111	Bacteria	Fibrobacteres	Fibrobacteria	possible_order_07	possible_order_07_unclassified
Otu00129	110	Bacteria	Fibrobacteres	Fibrobacteria	possible_order_07	possible_order_07_unclassified
Otu00130	110	Bacteria	Bacteroidetes	Flavobacteriia	Flavobacteriales	Flavobacteriaceae
Otu00131	109	Bacteria	Spirochaetae	Spirochaetes	Spirochaetales	Spirochaetaceae	Spirochaeta
Otu00132	108	Bacteria	Proteobacteria	Epsilonproteobacteria	Campylobacterales	Helicobacteraceae	Sulfurovum
Otu00133	108	Bacteria	Bacteria_unclassified	Bacteria_unclassified	Bacteria_unclassified	Bacteria_unclassified
Otu00134	107	Bacteria	Bacteroidetes	Bacteroidetes_unclassified	Bacteroidetes_unclassified	Bacteroidetes_unclassified
Otu00135	106	Bacteria	Spirochaetae	Spirochaetes	MSBL8	MSBL8_unclassified
Otu00136	106	Bacteria	Proteobacteria	Gammaproteobacteria	Gammaproteobacteria_Incertae_Sedis	Unknown_Family	Thiohalophilus
Otu00137	103	Bacteria	Bacteroidetes	Sphingobacteriia	Sphingobacteriales	Saprospiraceae
Otu00138	103	Bacteria	Proteobacteria	Deltaproteobacteria	Sva0485	Sva0485_unclassified
Otu00139	103	Bacteria	Bacteria_unclassified	Bacteria_unclassified	Bacteria_unclassified	Bacteria_unclassified
Otu00140	102	Bacteria	Proteobacteria	Deltaproteobacteria	Desulfobacterales	Desulfobacteraceae	Desulfobacula
Otu00141	99	Bacteria	Proteobacteria	Gammaproteobacteria	Gammaproteobacteria_unclassified	Gammaproteobacteria_unclassified
Otu00142	97	Bacteria	Proteobacteria	Gammaproteobacteria	Gammaproteobacteria_unclassified	Gammaproteobacteria_unclassified
Otu00143	96	Bacteria	Proteobacteria	Deltaproteobacteria	Desulfobacterales	Desulfobacteraceae
Otu00144	95	Bacteria	Proteobacteria	Deltaproteobacteria	Desulfobacterales	Desulfobacteraceae	Desulfobacula
Otu00145	95	Bacteria	Tenericutes	Mollicutes	NB1-n	NB1-n_unclassified
Otu00146	93	Bacteria	Proteobacteria	Deltaproteobacteria	Deltaproteobacteria_unclassified	Deltaproteobacteria_unclassified
Otu00147	93	Bacteria	Proteobacteria	Gammaproteobacteria	Chromatiales	Ectothiorhodospiraceae	Acidiferrobacter
Otu00148	92	Bacteria	Bacteroidetes	Bacteroidia	Bacteroidales	Bacteroidaceae	Bacteroides
Otu00149	92	Bacteria	Thermotogae	Thermotogae	Thermotogales	Thermotogaceae	Kosmotoga
Otu00150	92	Bacteria	Firmicutes	Clostridia	Clostridiales	Clostridiaceae_1	Clostridium_sensu_stricto_7
Otu00151	91	Bacteria	Bacteria_unclassified	Bacteria_unclassified	Bacteria_unclassified	Bacteria_unclassified
Otu00152	90	Bacteria	Firmicutes	Clostridia	Clostridiales	Ruminococcaceae	Fastidiosipila
Otu00153	90	Bacteria	Proteobacteria	Gammaproteobacteria	Alteromonadales	Alteromonadaceae
Otu00154	90	Bacteria	Caldiserica	Caldisericia	Caldisericales	WCHB1-02
Otu00155	89	Bacteria	Firmicutes	Clostridia	Clostridiales	GoM-GC232-4463-Bac1
Otu00156	89	Bacteria	Bacteroidetes	Flavobacteriia	Flavobacteriales	Flavobacteriaceae	Lutibacter
Otu00157	88	Bacteria	Actinobacteria	Coriobacteriia	Coriobacteriales	Coriobacteriaceae
Otu00158	88	Bacteria	Proteobacteria	Gammaproteobacteria	Xanthomonadales	JTB255_marine_benthic_group
Otu00159	87	Bacteria	Synergistetes	Synergistia	Synergistales	Synergistaceae
Otu00160	87	Bacteria	Spirochaetae	Spirochaetes	MSBL8	MSBL8_unclassified
Otu00161	86	Bacteria	Proteobacteria	Gammaproteobacteria	Chromatiales	Granulosicoccaceae	Granulosicoccus
Otu00162	86	Bacteria	Bacteroidetes	SB-1	SB-1_unclassified	SB-1_unclassified
Otu00163	85	Bacteria	Candidate_division_OP8	Candidate_division_OP8_unclassified	Candidate_division_OP8_unclassified	Candidate_division_OP8_unclassified
Otu00164	85	Bacteria	Firmicutes	Clostridia	Clostridiales	Family_XIII	Incertae_Sedis
Otu00165	84	Bacteria	Proteobacteria	Alphaproteobacteria	Caulobacterales	Hyphomonadaceae	Hyphomonas
Otu00166	84	Bacteria	Bacteroidetes	Bacteroidia	Bacteroidales	Marinilabiaceae
Otu00167	83	Bacteria	Actinobacteria	Acidimicrobiia	Acidimicrobiales	Acidimicrobiaceae	Ilumatobacter
Otu00168	83	Bacteria	Proteobacteria	Deltaproteobacteria	Desulfobacterales	Desulfobulbaceae
Otu00169	82	Bacteria	Candidate_division_WS3	Candidate_division_WS3_unclassified	Candidate_division_WS3_unclassified	Candidate_division_WS3_unclassified
Otu00170	82	Bacteria	Proteobacteria	Alphaproteobacteria	Rhodobacterales	Rhodobacteraceae
Otu00171	81	Bacteria	Bacteroidetes	SB-1	SB-1_unclassified	SB-1_unclassified
Otu00172	80	Bacteria	Proteobacteria	Gammaproteobacteria	Oceanospirillales	Oceanospirillaceae	Amphritea
Otu00173	80	Bacteria	Spirochaetae	Spirochaetes	Spirochaetales	Spirochaetales_unclassified
Otu00174	79	Bacteria	Tenericutes	Mollicutes	NB1-n	NB1-n_unclassified
Otu00175	78	Bacteria	Bacteroidetes	vadinHA17	vadinHA17_unclassified	vadinHA17_unclassified
Otu00176	78	Bacteria	Proteobacteria	Proteobacteria_unclassified	Proteobacteria_unclassified	Proteobacteria_unclassified
Otu00177	78	Bacteria	Bacteroidetes	Cytophagia	Cytophagales	Flammeovirgaceae	Reichenbachiella
Otu00178	76	Bacteria	Proteobacteria	Deltaproteobacteria	Desulfobacterales	Desulfobulbaceae	SEEP-SRB4
Otu00179	76	Bacteria	Proteobacteria	Gammaproteobacteria	Chromatiales	Ectothiorhodospiraceae	Acidiferrobacter
Otu00180	75	Bacteria	Bacteroidetes	Flavobacteriia	Flavobacteriales	Flavobacteriaceae
Otu00181	75	Bacteria	Actinobacteria	Acidimicrobiia	Acidimicrobiales	OM1_clade
Otu00182	74	Bacteria	Bacteroidetes	Bacteroidetes_unclassified	Bacteroidetes_unclassified	Bacteroidetes_unclassified
Otu00183	74	Bacteria	Firmicutes	Clostridia	Clostridiales	Clostridiales_Incertae_Sedis	Dethiosulfatibacter
Otu00184	72	Bacteria	Proteobacteria	Alphaproteobacteria	Rhodobacterales	Rhodobacteraceae
Otu00185	72	Bacteria	Firmicutes	Clostridia	Clostridiales	Ruminococcaceae
Otu00186	72	Bacteria	Proteobacteria	Gammaproteobacteria	Alteromonadales	Alteromonadaceae
Otu00187	72	Bacteria	Firmicutes	Clostridia	Clostridiales	Family_XIII	Anaerovorax
Otu00188	71	Bacteria	Proteobacteria	Gammaproteobacteria	Gammaproteobacteria_Incertae_Sedis	Unknown_Family	Sedimenticola
Otu00189	71	Bacteria	Chlorobi	Ignavibacteria	Ignavibacteriales	PHOS-HE36
Otu00190	70	Bacteria	Bacteroidetes	Flavobacteriia	Flavobacteriales	Flavobacteriaceae
Otu00191	70	Bacteria	Bacteroidetes	Bacteroidetes_unclassified	Bacteroidetes_unclassified	Bacteroidetes_unclassified
Otu00192	69	Bacteria	Bacteroidetes	Bacteroidetes_unclassified	Bacteroidetes_unclassified	Bacteroidetes_unclassified
Otu00193	69	Bacteria	Bacteroidetes	Flavobacteriia	Flavobacteriales	Flavobacteriaceae
Otu00194	68	Bacteria	Chlamydiae	Chlamydiae	Chlamydiales	Chlamydiales_unclassified
Otu00195	67	Bacteria	Bacteroidetes	Bacteroidetes_unclassified	Bacteroidetes_unclassified	Bacteroidetes_unclassified
Otu00196	67	Bacteria	Actinobacteria	Acidimicrobiia	Acidimicrobiales	Acidimicrobiaceae	Ilumatobacter
Otu00197	67	Bacteria	BD1-5	BD1-5_unclassified	BD1-5_unclassified	BD1-5_unclassified
Otu00198	67	Bacteria	Proteobacteria	Deltaproteobacteria	Desulfobacterales	Desulfobacteraceae
Otu00199	66	Bacteria	Proteobacteria	Gammaproteobacteria	Gammaproteobacteria_unclassified	Gammaproteobacteria_unclassified
Otu00200	66	Bacteria	Bacteroidetes	Bacteroidetes_unclassified	Bacteroidetes_unclassified	Bacteroidetes_unclassified
Otu00201	66	Bacteria	Bacteroidetes	Cytophagia	Cytophagales	Flammeovirgaceae
Otu00202	66	Bacteria	Spirochaetae	Spirochaetes	MSBL8	MSBL8_unclassified
Otu00203	65	Bacteria	Proteobacteria	Proteobacteria_unclassified	Proteobacteria_unclassified	Proteobacteria_unclassified
Otu00204	65	Bacteria	Proteobacteria	Proteobacteria_unclassified	Proteobacteria_unclassified	Proteobacteria_unclassified
Otu00205	65	Bacteria	Proteobacteria	Gammaproteobacteria	Alteromonadales	Alteromonadaceae	Halioglobus
Otu00206	65	Bacteria	Bacteroidetes	Flavobacteriia	Flavobacteriales	Flavobacteriaceae	Psychroserpens
Otu00207	64	Bacteria	Tenericutes	Mollicutes	NB1-n	NB1-n_unclassified
Otu00208	64	Bacteria	Bacteroidetes	SB-1	SB-1_unclassified	SB-1_unclassified
Otu00209	64	Bacteria	Firmicutes	Clostridia	Clostridiales	Lachnospiraceae
Otu00210	64	Bacteria	Firmicutes	Clostridia	Clostridiales	Family_XIII
Otu00211	64	Bacteria	Bacteroidetes	Flavobacteriia	Flavobacteriales	Flavobacteriaceae
Otu00212	63	Bacteria	Bacteroidetes	BD2-2	BD2-2_unclassified	BD2-2_unclassified
Otu00213	63	Bacteria	Chloroflexi	Anaerolineae	Anaerolineales	Anaerolineaceae
Otu00214	63	Bacteria	Firmicutes	Clostridia	Clostridiales	Syntrophomonadaceae
Otu00215	62	Bacteria	Proteobacteria	Epsilonproteobacteria	Campylobacterales	Campylobacteraceae	Arcobacter
Otu00216	62	Bacteria	Proteobacteria	Alphaproteobacteria	Rhodobacterales	Rhodobacteraceae
Otu00217	62	Bacteria	Acidobacteria	Holophagae	Subgroup_10	Sva0725
Otu00218	60	Bacteria	Proteobacteria	Gammaproteobacteria	Gammaproteobacteria_unclassified	Gammaproteobacteria_unclassified
Otu00219	59	Bacteria	Bacteroidetes	Bacteroidia	Bacteroidales	MgMjR-022
Otu00220	59	Bacteria	Tenericutes	Mollicutes	NB1-n	NB1-n_unclassified
Otu00221	59	Bacteria	Bacteroidetes	Bacteroidia	Bacteroidales	Bacteroidales_unclassified
Otu00222	58	Bacteria	Proteobacteria	Gammaproteobacteria	Alteromonadales	Alteromonadaceae
Otu00223	58	Bacteria	Proteobacteria	Deltaproteobacteria	Desulfobacterales	Desulfobacteraceae	Desulfobacter
Otu00224	58	Bacteria	Acidobacteria	Holophagae	Subgroup_23	Subgroup_23_unclassified
Otu00225	58	Bacteria	Firmicutes	Clostridia	Clostridiales	Kazan-2B-17
Otu00226	58	Bacteria	Bacteroidetes	BD2-2	BD2-2_unclassified	BD2-2_unclassified
Otu00227	57	Bacteria	Bacteroidetes	Sphingobacteriia	Sphingobacteriales	B01R012
Otu00228	56	Bacteria	Bacteroidetes	Bacteroidetes_unclassified	Bacteroidetes_unclassified	Bacteroidetes_unclassified
Otu00229	56	Bacteria	Firmicutes	Clostridia	Clostridiales	Clostridiales_unclassified
Otu00230	56	Bacteria	Proteobacteria	Milano-WF1B-44	Milano-WF1B-44_unclassified	Milano-WF1B-44_unclassified
Otu00231	56	Bacteria	Bacteroidetes	Bacteroidetes_unclassified	Bacteroidetes_unclassified	Bacteroidetes_unclassified
Otu00232	56	Bacteria	Proteobacteria	Gammaproteobacteria	Chromatiales	Ectothiorhodospiraceae	Acidiferrobacter
Otu00233	56	Bacteria	Proteobacteria	Alphaproteobacteria	Rhodobacterales	Rhodobacteraceae	Loktanella
Otu00234	56	Bacteria	Proteobacteria	Gammaproteobacteria	Xanthomonadales	JTB255_marine_benthic_group
Otu00235	56	Bacteria	Proteobacteria	Deltaproteobacteria	Desulfobacterales	Desulfobacteraceae
Otu00236	55	Bacteria	Chloroflexi	Anaerolineae	Anaerolineales	Anaerolineaceae
Otu00237	55	Bacteria	Proteobacteria	Gammaproteobacteria	CS-B046	CS-B046_unclassified
Otu00238	53	Bacteria	Proteobacteria	Gammaproteobacteria	Gammaproteobacteria_unclassified	Gammaproteobacteria_unclassified
Otu00239	53	Bacteria	Actinobacteria	Actinobacteria_unclassified	Actinobacteria_unclassified	Actinobacteria_unclassified
Otu00240	53	Bacteria	Deferribacteres	Deferribacteres	Deferribacterales	SAR406_clade
Otu00241	53	Bacteria	Bacteroidetes	Flavobacteriia	Flavobacteriales	Flavobacteriaceae
Otu00242	53	Bacteria	Chloroflexi	Anaerolineae	Anaerolineales	Anaerolineaceae	Ornatilinea
Otu00243	52	Bacteria	Spirochaetae	Spirochaetes	Spirochaetes_unclassified	Spirochaetes_unclassified
Otu00244	52	Bacteria	Candidate_division_OP3	Candidate_division_OP3_unclassified	Candidate_division_OP3_unclassified	Candidate_division_OP3_unclassified
Otu00245	52	Bacteria	Bacteroidetes	BD2-2	BD2-2_unclassified	BD2-2_unclassified
Otu00246	52	Bacteria	Proteobacteria	Alphaproteobacteria	Alphaproteobacteria_unclassified	Alphaproteobacteria_unclassified
Otu00247	51	Bacteria	Actinobacteria	Acidimicrobiia	Acidimicrobiales	OM1_clade
Otu00248	50	Bacteria	Proteobacteria	Gammaproteobacteria	Alteromonadales	Alteromonadaceae
Otu00249	50	Bacteria	Tenericutes	Mollicutes	NB1-n	NB1-n_unclassified
Otu00250	50	Bacteria	Proteobacteria	Gammaproteobacteria	Oceanospirillales	SS1-B-06-26
Otu00251	49	Bacteria	Proteobacteria	Alphaproteobacteria	DB1-14	DB1-14_unclassified
Otu00252	49	Bacteria	Proteobacteria	Gammaproteobacteria	Thiotrichales	Thiotrichaceae	Cocleimonas
Otu00253	49	Bacteria	Candidate_division_WS3	Candidate_division_WS3_unclassified	Candidate_division_WS3_unclassified	Candidate_division_WS3_unclassified
Otu00254	49	Bacteria	Proteobacteria	Alphaproteobacteria	Alphaproteobacteria_unclassified	Alphaproteobacteria_unclassified
Otu00255	49	Bacteria	Spirochaetae	Spirochaetes	Spirochaetales	Spirochaetaceae	Spirochaeta
Otu00256	49	Bacteria	Spirochaetae	Spirochaetes	Spirochaetales	Spirochaetaceae	Spirochaeta
Otu00257	48	Bacteria	Proteobacteria	Deltaproteobacteria	Desulfobacterales	Desulfobulbaceae	Desulfobulbus
Otu00258	48	Bacteria	Firmicutes	Firmicutes_unclassified	Firmicutes_unclassified	Firmicutes_unclassified
Otu00259	48	Bacteria	Proteobacteria	Gammaproteobacteria	Chromatiales	Ectothiorhodospiraceae	Acidiferrobacter
Otu00260	48	Bacteria	Bacteroidetes	VC2.1_Bac22	VC2.1_Bac22_unclassified	VC2.1_Bac22_unclassified
Otu00261	48	Bacteria	Firmicutes	Clostridia	Clostridiales	Ruminococcaceae	Fastidiosipila
Otu00262	48	Bacteria	Acidobacteria	Acidobacteria	Subgroup_21	Subgroup_21_unclassified
Otu00263	47	Bacteria	Spirochaetae	Spirochaetes	MSBL8	MSBL8_unclassified
Otu00264	47	Bacteria	Tenericutes	Mollicutes	NB1-n	NB1-n_unclassified
Otu00265	47	Bacteria	Firmicutes	Clostridia	Clostridiales	Clostridiaceae_1	Clostridium_sensu_stricto_7
Otu00266	47	Bacteria	Firmicutes	Clostridia	Clostridiales	Family_XII	Fusibacter
Otu00267	47	Bacteria	Firmicutes	Firmicutes_unclassified	Firmicutes_unclassified	Firmicutes_unclassified
Otu00268	47	Bacteria	Proteobacteria	Epsilonproteobacteria	Campylobacterales	Helicobacteraceae	Sulfurimonas
Otu00269	47	Bacteria	Proteobacteria	Gammaproteobacteria	Xanthomonadales	JTB255_marine_benthic_group
Otu00270	46	Bacteria	Bacteroidetes	BD2-2	BD2-2_unclassified	BD2-2_unclassified
Otu00271	46	Bacteria	Bacteroidetes	Bacteroidetes_unclassified	Bacteroidetes_unclassified	Bacteroidetes_unclassified
Otu00272	46	Bacteria	Proteobacteria	Deltaproteobacteria	Desulfobacterales	Desulfobulbaceae	Desulfobulbus
Otu00273	46	Bacteria	Firmicutes	Clostridia	Clostridiales	Lachnospiraceae
Otu00274	45	Archaea	Euryarchaeota	Methanomicrobia	Methanosarcinales	Methanosarcinaceae
Otu00275	45	Bacteria	Bacteroidetes	VC2.1_Bac22	VC2.1_Bac22_unclassified	VC2.1_Bac22_unclassified
Otu00276	45	Bacteria	Bacteria_unclassified	Bacteria_unclassified	Bacteria_unclassified	Bacteria_unclassified
Otu00277	45	Bacteria	Bacteria_unclassified	Bacteria_unclassified	Bacteria_unclassified	Bacteria_unclassified
Otu00278	44	Bacteria	Bacteroidetes	Sphingobacteriia	Sphingobacteriales	B01R012
Otu00279	44	Bacteria	Bacteroidetes	Flavobacteriia	Flavobacteriales	Flavobacteriaceae	Lutibacter
Otu00280	44	Bacteria	Firmicutes	Clostridia	Clostridiales	Ruminococcaceae
Otu00281	44	Bacteria	Proteobacteria	Epsilonproteobacteria	Epsilonproteobacteria_unclassified	Epsilonproteobacteria_unclassified
Otu00282	44	Bacteria	Candidate_division_WS3	Candidate_division_WS3_unclassified	Candidate_division_WS3_unclassified	Candidate_division_WS3_unclassified
Otu00283	43	Bacteria	Proteobacteria	Deltaproteobacteria	Desulfobacterales	Desulfobulbaceae	Desulforhopalus
Otu00284	43	Bacteria	Proteobacteria	Deltaproteobacteria	Desulfobacterales	Desulfobacteraceae	Desulfobacula
Otu00285	43	Bacteria	Firmicutes	Clostridia	Clostridiales	vadinBB60
Otu00286	42	Bacteria	Candidate_division_SR1	Candidate_division_SR1_unclassified	Candidate_division_SR1_unclassified	Candidate_division_SR1_unclassified
Otu00287	42	Archaea	Euryarchaeota	Halobacteria	Halobacteriales	Deep_Sea_Hydrothermal_Vent_Gp_6
Otu00288	42	Bacteria	Proteobacteria	Deltaproteobacteria	Desulfobacterales	Desulfobulbaceae
Otu00289	42	Bacteria	Proteobacteria	Gammaproteobacteria	Chromatiales	Ectothiorhodospiraceae	Acidiferrobacter
Otu00290	42	Bacteria	Proteobacteria	Deltaproteobacteria	Desulfobacterales	Desulfobacteraceae	Desulfobacterium
Otu00291	42	Bacteria	Firmicutes	Clostridia	Clostridiales	vadinBB60
Otu00292	42	Bacteria	Proteobacteria	Deltaproteobacteria	Desulfobacterales	Desulfobacteraceae	Sva0081_sediment_group
Otu00293	42	Bacteria	Bacteroidetes	Bacteroidia	Bacteroidales	Rikenellaceae
Otu00294	41	Bacteria	Bacteroidetes	SB-5	SB-5_unclassified	SB-5_unclassified
Otu00295	41	Bacteria	Firmicutes	Clostridia	Clostridiales	Family_XII	Fusibacter
Otu00296	41	Bacteria	Proteobacteria	Deltaproteobacteria	Desulfovibrionales	Desulfovibrionales_unclassified
Otu00297	41	Bacteria	Bacteroidetes	SB-1	SB-1_unclassified	SB-1_unclassified
Otu00298	41	Bacteria	Spirochaetae	Spirochaetes	Spirochaetales	Spirochaetaceae	Spirochaeta
Otu00299	41	Bacteria	Bacteroidetes	Bacteroidia	Bacteroidales	Marinilabiaceae
Otu00300	41	Bacteria	Proteobacteria	Deltaproteobacteria	Desulfobacterales	Desulfobulbaceae	Desulforhopalus
Otu00301	41	Bacteria	Bacteria_unclassified	Bacteria_unclassified	Bacteria_unclassified	Bacteria_unclassified
Otu00302	40	Bacteria	Proteobacteria	Deltaproteobacteria	Deltaproteobacteria_unclassified	Deltaproteobacteria_unclassified
Otu00303	40	Bacteria	Proteobacteria	Alphaproteobacteria	Rhodobacterales	Rhodobacteraceae	Roseobacter
Otu00304	40	Bacteria	Proteobacteria	Gammaproteobacteria	Thiotrichales	Thiotrichaceae	Cocleimonas
Otu00305	40	Bacteria	Proteobacteria	Proteobacteria_unclassified	Proteobacteria_unclassified	Proteobacteria_unclassified
Otu00306	40	Bacteria	Bacteroidetes	Bacteroidetes_unclassified	Bacteroidetes_unclassified	Bacteroidetes_unclassified
Otu00307	40	Bacteria	Candidate_division_JS1	Candidate_division_JS1_unclassified	Candidate_division_JS1_unclassified	Candidate_division_JS1_unclassified
Otu00308	40	Bacteria	Lentisphaerae	Oligosphaeria	Oligosphaerales	Oligosphaerales_unclassified
Otu00309	40	Bacteria	Proteobacteria	Alphaproteobacteria	Rhodobacterales	Rhodobacteraceae
Otu00310	40	Bacteria	Proteobacteria	Alphaproteobacteria	Rhizobiales	Phyllobacteriaceae	Pseudahrensia
Otu00311	40	Bacteria	Proteobacteria	Deltaproteobacteria	Desulfuromonadales	Sva1033
Otu00312	39	Bacteria	Bacteroidetes	Bacteroidetes_unclassified	Bacteroidetes_unclassified	Bacteroidetes_unclassified
Otu00313	39	Bacteria	Proteobacteria	Deltaproteobacteria	Desulfuromonadales	Desulfuromonadaceae	Desulfuromonas
Otu00314	39	Bacteria	BD1-5	BD1-5_unclassified	BD1-5_unclassified	BD1-5_unclassified
Otu00315	39	Bacteria	Tenericutes	Mollicutes	NB1-n	NB1-n_unclassified
Otu00316	39	Bacteria	Bacteroidetes	VC2.1_Bac22	VC2.1_Bac22_unclassified	VC2.1_Bac22_unclassified
Otu00317	39	Bacteria	Proteobacteria	Deltaproteobacteria	Desulfobacterales	Desulfobacteraceae	Desulfobacula
Otu00318	38	Bacteria	Bacteroidetes	Flavobacteriia	Flavobacteriales	Flavobacteriaceae
Otu00319	38	Bacteria	Bacteroidetes	Flavobacteriia	Flavobacteriales	Flavobacteriaceae	Lutibacter
Otu00320	38	Bacteria	Firmicutes	Clostridia	Clostridia_unclassified	Clostridia_unclassified
Otu00321	38	Bacteria	Gemmatimonadetes	Gemmatimonadetes	PAUC43f_marine_benthic_group	PAUC43f_marine_benthic_group_unclassified
Otu00322	38	Bacteria	Bacteroidetes	Flavobacteriia	Flavobacteriales	Flavobacteriaceae	NS2b_marine_group
Otu00323	37	Bacteria	Thermotogae	Thermotogae	Thermotogales	Thermotogaceae	SC103
Otu00324	37	Bacteria	Proteobacteria	Deltaproteobacteria	Desulfobacterales	Desulfobacteraceae	Desulfobacterium
Otu00325	37	Bacteria	Firmicutes	Clostridia	Clostridia_unclassified	Clostridia_unclassified
Otu00326	37	Bacteria	Bacteroidetes	Bacteroidetes_unclassified	Bacteroidetes_unclassified	Bacteroidetes_unclassified
Otu00327	37	Bacteria	Firmicutes	Clostridia	Clostridiales	Clostridiales_unclassified
Otu00328	36	Bacteria	Proteobacteria	Gammaproteobacteria	Gammaproteobacteria_unclassified	Gammaproteobacteria_unclassified
Otu00329	36	Bacteria	Proteobacteria	Epsilonproteobacteria	Epsilonproteobacteria_unclassified	Epsilonproteobacteria_unclassified
Otu00330	36	Bacteria	Proteobacteria	Epsilonproteobacteria	BG.g7	BG.g7_unclassified
Otu00331	36	Bacteria	Tenericutes	Mollicutes	NB1-n	NB1-n_unclassified
Otu00332	36	Bacteria	Proteobacteria	Gammaproteobacteria	Gammaproteobacteria_unclassified	Gammaproteobacteria_unclassified
Otu00333	36	Bacteria	Actinobacteria	Acidimicrobiia	Acidimicrobiales	OM1_clade
Otu00334	36	Archaea	Euryarchaeota	Halobacteria	Halobacteriales	Deep_Sea_Hydrothermal_Vent_Gp_6
Otu00335	35	Bacteria	Bacteroidetes	SB-1	SB-1_unclassified	SB-1_unclassified
Otu00336	35	Bacteria	Spirochaetae	Spirochaetes	Spirochaetales	Spirochaetaceae	Spirochaeta
Otu00337	35	Bacteria	Proteobacteria	Deltaproteobacteria	Desulfobacterales	Desulfobacteraceae	Desulfobacter
Otu00338	35	Bacteria	Proteobacteria	Deltaproteobacteria	Desulfobacterales	Desulfobulbaceae
Otu00339	34	Bacteria	Proteobacteria	Deltaproteobacteria	Deltaproteobacteria_unclassified	Deltaproteobacteria_unclassified
Otu00340	34	Bacteria	Bacteroidetes	Sphingobacteriia	Sphingobacteriales	WCHB1-69
Otu00341	34	Bacteria	Bacteroidetes	Flavobacteriia	Flavobacteriales	Flavobacteriaceae
Otu00342	34	Bacteria	Proteobacteria	Deltaproteobacteria	Desulfobacterales	Desulfobacteraceae
Otu00343	34	Bacteria	Bacteroidetes	SB-1	SB-1_unclassified	SB-1_unclassified
Otu00344	34	Bacteria	Bacteria_unclassified	Bacteria_unclassified	Bacteria_unclassified	Bacteria_unclassified
Otu00345	34	Bacteria	Bacteroidetes	Flavobacteriia	Flavobacteriales	Schleiferiaceae	Schleiferia
Otu00346	34	Bacteria	Bacteroidetes	Sphingobacteriia	Sphingobacteriales	WCHB1-69
Otu00347	34	Bacteria	Proteobacteria	Deltaproteobacteria	Desulfobacterales	Desulfobulbaceae	Desulforhopalus
Otu00348	33	Archaea	Euryarchaeota	Methanomicrobia	Methanomicrobiales	Methanomicrobiaceae	Methanogenium
Otu00349	33	Bacteria	Candidate_division_OD1	Candidate_division_OD1_unclassified	Candidate_division_OD1_unclassified	Candidate_division_OD1_unclassified
Otu00350	33	Bacteria	Hyd24-12	Hyd24-12_unclassified	Hyd24-12_unclassified	Hyd24-12_unclassified
Otu00351	33	Bacteria	Proteobacteria	Gammaproteobacteria	Vibrionales	Vibrionaceae
Otu00352	33	Bacteria	Proteobacteria	Deltaproteobacteria	Bdellovibrionales	Bdellovibrionaceae	OM27_clade
Otu00353	33	Bacteria	Firmicutes	Clostridia	Clostridiales	Family_XII	Fusibacter
Otu00354	33	Bacteria	Deferribacteres	Deferribacteres	Deferribacterales	Deferribacterales_Incertae_Sedis	Caldithrix
Otu00355	33	Bacteria	Proteobacteria	Deltaproteobacteria	Desulfuromonadales	Desulfuromonadales_unclassified
Otu00356	33	Bacteria	Proteobacteria	Gammaproteobacteria	Oceanospirillales	Oceanospirillaceae	Neptunomonas
Otu00357	33	Bacteria	Proteobacteria	Epsilonproteobacteria	Campylobacterales	Helicobacteraceae	Sulfurimonas
Otu00358	32	Bacteria	Firmicutes	Clostridia	Clostridiales	Ruminococcaceae	Intestinimonas
Otu00359	32	Bacteria	Actinobacteria	Acidimicrobiia	Acidimicrobiales	Acidimicrobiaceae	Ilumatobacter
Otu00360	32	Bacteria	Bacteroidetes	Flavobacteriia	Flavobacteriales	Flavobacteriaceae	Eudoraea
Otu00361	32	Bacteria	Synergistetes	Synergistia	Synergistales	Synergistaceae
Otu00362	32	Bacteria	Proteobacteria	Deltaproteobacteria	Desulfobacterales	Desulfobulbaceae	Desulfobulbus
Otu00363	31	Bacteria	Proteobacteria	Alphaproteobacteria	Rhodobacterales	Rhodobacteraceae	Pseudoruegeria
Otu00364	31	Bacteria	Tenericutes	Mollicutes	NB1-n	NB1-n_unclassified
Otu00365	31	Bacteria	Bacteroidetes	Sphingobacteriia	Sphingobacteriales	Saprospiraceae
Otu00366	31	Bacteria	Bacteroidetes	Bacteroidetes_unclassified	Bacteroidetes_unclassified	Bacteroidetes_unclassified
Otu00367	31	Bacteria	Bacteria_unclassified	Bacteria_unclassified	Bacteria_unclassified	Bacteria_unclassified
Otu00368	31	Bacteria	Acidobacteria	Subgroup_22	Subgroup_22_unclassified	Subgroup_22_unclassified
Otu00369	31	Bacteria	Proteobacteria	Gammaproteobacteria	Oceanospirillales	SS1-B-06-26
Otu00370	31	Bacteria	Firmicutes	Clostridia	Clostridiales	Peptococcaceae	Dehalobacterium
Otu00371	31	Bacteria	Bacteroidetes	Sphingobacteriia	Sphingobacteriales	Sphingobacteriales_unclassified
Otu00372	31	Bacteria	Proteobacteria	Gammaproteobacteria	Gammaproteobacteria_unclassified	Gammaproteobacteria_unclassified
Otu00373	31	Bacteria	Bacteroidetes	SB-5	SB-5_unclassified	SB-5_unclassified
Otu00374	31	Bacteria	Proteobacteria	Epsilonproteobacteria	Campylobacterales	Campylobacteraceae	Arcobacter
Otu00375	31	Bacteria	Candidate_division_JS1	Candidate_division_JS1_unclassified	Candidate_division_JS1_unclassified	Candidate_division_JS1_unclassified
Otu00376	31	Archaea	Archaea_unclassified	Archaea_unclassified	Archaea_unclassified	Archaea_unclassified
Otu00377	31	Bacteria	Lentisphaerae	Oligosphaeria	Oligosphaerales	Oligosphaerales_unclassified
Otu00378	31	Bacteria	Synergistetes	Synergistia	Synergistales	Synergistaceae
Otu00379	31	Bacteria	Synergistetes	Synergistia	Synergistales	Synergistaceae
Otu00380	31	Bacteria	Proteobacteria	Deltaproteobacteria	Desulfobacterales	Desulfobulbaceae	Desulfobulbus
Otu00381	30	Bacteria	Proteobacteria	Deltaproteobacteria	Desulfuromonadales	Desulfuromonadales_unclassified
Otu00382	30	Bacteria	Bacteroidetes	SB-5	SB-5_unclassified	SB-5_unclassified
Otu00383	30	Archaea	Archaea_unclassified	Archaea_unclassified	Archaea_unclassified	Archaea_unclassified
Otu00384	30	Bacteria	Proteobacteria	Gammaproteobacteria	Thiotrichales	Piscirickettsiaceae	endosymbionts
Otu00385	30	Bacteria	Spirochaetae	Spirochaetes	MSBL8	MSBL8_unclassified
Otu00386	30	Bacteria	Firmicutes	Clostridia	Clostridiales	Peptostreptococcaceae	Tepidibacter
Otu00387	30	Bacteria	Spirochaetae	Spirochaetes	Spirochaetes_unclassified	Spirochaetes_unclassified
Otu00388	30	Bacteria	Proteobacteria	Deltaproteobacteria	Desulfobacterales	Desulfobacteraceae
Otu00389	30	Bacteria	Acidobacteria	Holophagae	Subgroup_10	Sva0725
Otu00390	30	Bacteria	Spirochaetae	Spirochaetes	Spirochaetales	Spirochaetaceae	Spirochaeta
Otu00391	30	Bacteria	Proteobacteria	Deltaproteobacteria	Desulfobacterales	Desulfobulbaceae
Otu00392	30	Bacteria	Proteobacteria	Deltaproteobacteria	Desulfobacterales	Desulfobulbaceae
Otu00393	30	Bacteria	Proteobacteria	Gammaproteobacteria	Gammaproteobacteria_unclassified	Gammaproteobacteria_unclassified
Otu00394	29	Bacteria	Proteobacteria	Deltaproteobacteria	Desulfobacterales	Desulfobacteraceae	Desulfofrigus
Otu00395	29	Bacteria	Bacteroidetes	Flavobacteriia	Flavobacteriales	Flavobacteriaceae
Otu00396	29	Bacteria	Proteobacteria	Alphaproteobacteria	Rhodobacterales	Rhodobacteraceae
Otu00397	29	Bacteria	Proteobacteria	Deltaproteobacteria	Desulfobacterales	Desulfobacteraceae	Sva0081_sediment_group
Otu00398	29	Bacteria	Proteobacteria	Gammaproteobacteria	Order_Incertae_Sedis	Family_Incertae_Sedis	Marinicella
Otu00399	29	Bacteria	Proteobacteria	Deltaproteobacteria	Bdellovibrionales	Bacteriovoracaceae	Peredibacter
Otu00400	29	Bacteria	Proteobacteria	Deltaproteobacteria	Desulfobacterales	Desulfobacteraceae
Otu00401	29	Bacteria	Firmicutes	Clostridia	Clostridiales	Syntrophomonadaceae	Syntrophomonas
Otu00402	29	Bacteria	Proteobacteria	Gammaproteobacteria	Chromatiales	Chromatiaceae	Lamprocystis
Otu00403	29	Bacteria	Bacteroidetes	Bacteroidetes_unclassified	Bacteroidetes_unclassified	Bacteroidetes_unclassified
Otu00404	29	Bacteria	Proteobacteria	Alphaproteobacteria	Rhodobacterales	Rhodobacteraceae
Otu00405	29	Bacteria	Firmicutes	Clostridia	Clostridiales	Ruminococcaceae	Anaerotruncus
Otu00406	28	Archaea	Euryarchaeota	Methanomicrobia	Methanosarcinales	Methanosarcinaceae	Methanococcoides
Otu00407	28	Bacteria	Proteobacteria	Gammaproteobacteria	Chromatiales	Granulosicoccaceae	Granulosicoccus
Otu00408	28	Bacteria	Firmicutes	Clostridia	Clostridiales	P._palm_C-A_51
Otu00409	28	Bacteria	Proteobacteria	Deltaproteobacteria	Desulfobacterales	Desulfobulbaceae
Otu00410	28	Bacteria	Proteobacteria	Deltaproteobacteria	Desulfobacterales	Desulfobulbaceae
Otu00411	28	Bacteria	Bacteroidetes	vadinHA17	vadinHA17_unclassified	vadinHA17_unclassified
Otu00412	28	Bacteria	Proteobacteria	Gammaproteobacteria	Xanthomonadales	JTB255_marine_benthic_group
Otu00413	28	Bacteria	Actinobacteria	Acidimicrobiia	Acidimicrobiales	OM1_clade
Otu00414	28	Bacteria	Proteobacteria	Deltaproteobacteria	Desulfuromonadales	Desulfuromonadaceae	Desulfuromusa
Otu00415	28	Bacteria	Proteobacteria	Gammaproteobacteria	Order_Incertae_Sedis	Family_Incertae_Sedis	Marinicella
Otu00416	28	Bacteria	Deferribacteres	Deferribacteres	Deferribacterales	Deferribacterales_Incertae_Sedis	Caldithrix
Otu00417	28	Bacteria	Fibrobacteres	Fibrobacteria	possible_order_07	possible_order_07_unclassified
Otu00418	28	Bacteria	Bacteroidetes	Bacteroidia	Bacteroidales	Marinilabiaceae
Otu00419	27	Bacteria	Bacteroidetes	Sphingobacteriia	Sphingobacteriales	Saprospiraceae
Otu00420	27	Bacteria	Bacteroidetes	Bacteroidetes_unclassified	Bacteroidetes_unclassified	Bacteroidetes_unclassified
Otu00421	27	Bacteria	Proteobacteria	Deltaproteobacteria	Desulfobacterales	Desulfobacteraceae	Desulfococcus
Otu00422	27	Bacteria	Proteobacteria	Alphaproteobacteria	SB1-18	SB1-18_unclassified
Otu00423	27	Bacteria	Chloroflexi	Anaerolineae	Anaerolineales	Anaerolineaceae
Otu00424	27	Bacteria	Proteobacteria	Gammaproteobacteria	Gammaproteobacteria_Incertae_Sedis	Unknown_Family	Sedimenticola
Otu00425	27	Bacteria	Proteobacteria	Deltaproteobacteria	Sva0485	Sva0485_unclassified
Otu00426	27	Bacteria	Bacteroidetes	Bacteroidetes_unclassified	Bacteroidetes_unclassified	Bacteroidetes_unclassified
Otu00427	27	Bacteria	Proteobacteria	Gammaproteobacteria	Gammaproteobacteria_unclassified	Gammaproteobacteria_unclassified
Otu00428	27	Bacteria	Proteobacteria	Deltaproteobacteria	Desulfobacterales	Desulfobulbaceae
Otu00429	27	Bacteria	Tenericutes	Mollicutes	NB1-n	NB1-n_unclassified
Otu00430	26	Bacteria	Proteobacteria	Epsilonproteobacteria	BG.g7	BG.g7_unclassified
Otu00431	26	Bacteria	Candidate_division_OP3	Candidate_division_OP3_unclassified	Candidate_division_OP3_unclassified	Candidate_division_OP3_unclassified
Otu00432	26	Bacteria	Proteobacteria	Deltaproteobacteria	Deltaproteobacteria_unclassified	Deltaproteobacteria_unclassified
Otu00433	26	Bacteria	Firmicutes	Negativicutes	Selenomonadales	Acidaminococcaceae
Otu00434	26	Bacteria	Proteobacteria	Gammaproteobacteria	Chromatiales	Ectothiorhodospiraceae	Thiorhodospira
Otu00435	26	Bacteria	Bacteria_unclassified	Bacteria_unclassified	Bacteria_unclassified	Bacteria_unclassified
Otu00436	26	Bacteria	Hyd24-12	Hyd24-12_unclassified	Hyd24-12_unclassified	Hyd24-12_unclassified
Otu00437	26	Bacteria	Chloroflexi	Anaerolineae	Anaerolineales	Anaerolineaceae
Otu00438	26	Bacteria	Proteobacteria	Deltaproteobacteria	Desulfobacterales	Desulfobacteraceae
Otu00439	26	Bacteria	Proteobacteria	Alphaproteobacteria	Rhodobacterales	Rhodobacteraceae	Marinosulfonomonas
Otu00440	26	Bacteria	Proteobacteria	Gammaproteobacteria	Gammaproteobacteria_unclassified	Gammaproteobacteria_unclassified
Otu00441	26	Bacteria	Proteobacteria	Alphaproteobacteria	Rhodobacterales	Rhodobacteraceae
Otu00442	26	Bacteria	Firmicutes	Clostridia	Clostridiales	Family_XII	Fusibacter
Otu00443	26	Bacteria	BD1-5	BD1-5_unclassified	BD1-5_unclassified	BD1-5_unclassified
Otu00444	25	Bacteria	Proteobacteria	Gammaproteobacteria	Order_Incertae_Sedis	Family_Incertae_Sedis	Marinicella
Otu00445	25	Bacteria	Acidobacteria	Holophagae	Subgroup_10	Sva0725
Otu00446	25	Bacteria	Proteobacteria	Gammaproteobacteria	Gammaproteobacteria_unclassified	Gammaproteobacteria_unclassified
Otu00447	25	Bacteria	Proteobacteria	Deltaproteobacteria	Desulfobacterales	Desulfobacteraceae	Desulfosarcina
Otu00448	25	Bacteria	Bacteroidetes	Sphingobacteriia	Sphingobacteriales	Sphingobacteriales_unclassified
Otu00449	25	Bacteria	Proteobacteria	Gammaproteobacteria	Chromatiales	Ectothiorhodospiraceae	Thiorhodospira
Otu00450	25	Bacteria	Proteobacteria	Gammaproteobacteria	Alteromonadales	Alteromonadaceae
Otu00451	25	Archaea	Euryarchaeota	Methanomicrobia	Methanomicrobiales	Methanomicrobiaceae	Methanomicrobium
Otu00452	25	Bacteria	Firmicutes	Clostridia	Clostridiales	Clostridiales_unclassified
Otu00453	25	Bacteria	Proteobacteria	Gammaproteobacteria	Alteromonadales	Alteromonadaceae	Halioglobus
Otu00454	25	Bacteria	Bacteroidetes	Sphingobacteriia	Sphingobacteriales	Saprospiraceae	Lewinella
Otu00455	25	Bacteria	Bacteroidetes	BD2-2	BD2-2_unclassified	BD2-2_unclassified
Otu00456	25	Bacteria	Proteobacteria	Deltaproteobacteria	Desulfobacterales	Desulfobacteraceae	Desulfobacula
Otu00457	25	Bacteria	Proteobacteria	Gammaproteobacteria	Sva0071	Sva0071_unclassified
Otu00458	25	Bacteria	Fibrobacteres	Fibrobacteria	possible_order_07	possible_order_07_unclassified
Otu00459	25	Bacteria	Spirochaetae	Spirochaetes	Spirochaetales	Spirochaetaceae	Spirochaeta
Otu00460	25	Bacteria	Bacteroidetes	Sphingobacteriia	Sphingobacteriales	Saprospiraceae
Otu00461	25	Bacteria	Bacteroidetes	Sphingobacteriia	Sphingobacteriales	B01R012
Otu00462	25	Bacteria	Proteobacteria	Deltaproteobacteria	Desulfuromonadales	Desulfuromonadales_unclassified
Otu00463	24	Bacteria	Proteobacteria	Gammaproteobacteria	Gammaproteobacteria_unclassified	Gammaproteobacteria_unclassified
Otu00464	24	Bacteria	Proteobacteria	Deltaproteobacteria	Desulfobacterales	Desulfobacteraceae	SEEP-SRB1
Otu00465	24	Bacteria	Bacteroidetes	Bacteroidetes_unclassified	Bacteroidetes_unclassified	Bacteroidetes_unclassified
Otu00466	24	Bacteria	Fusobacteria	Fusobacteriia	Fusobacteriales	Fusobacteriaceae	Propionigenium
Otu00467	24	Bacteria	Proteobacteria	Alphaproteobacteria	Rhodobacterales	Rhodobacteraceae
Otu00468	24	Bacteria	Hyd24-12	Hyd24-12_unclassified	Hyd24-12_unclassified	Hyd24-12_unclassified
Otu00469	24	Bacteria	Bacteria_unclassified	Bacteria_unclassified	Bacteria_unclassified	Bacteria_unclassified
Otu00470	24	Bacteria	Proteobacteria	Epsilonproteobacteria	Campylobacterales	Helicobacteraceae	Sulfurimonas
Otu00471	24	Bacteria	Proteobacteria	Gammaproteobacteria	BD7-8_marine_group	BD7-8_marine_group_unclassified
Otu00472	24	Bacteria	Proteobacteria	Proteobacteria_unclassified	Proteobacteria_unclassified	Proteobacteria_unclassified
Otu00473	24	Bacteria	Proteobacteria	Deltaproteobacteria	Desulfobacterales	Desulfobulbaceae
Otu00474	24	Bacteria	Proteobacteria	Deltaproteobacteria	Desulfuromonadales	Desulfuromonadaceae	Desulfuromusa
Otu00475	24	Bacteria	Proteobacteria	Deltaproteobacteria	Sva0485	Sva0485_unclassified
Otu00476	24	Bacteria	Bacteroidetes	BD2-2	BD2-2_unclassified	BD2-2_unclassified
Otu00477	24	Bacteria	Spirochaetae	Spirochaetes	Spirochaetales	Spirochaetaceae	Spirochaeta
Otu00478	24	Bacteria	Proteobacteria	Deltaproteobacteria	Desulfobacterales	Desulfobulbaceae	Desulfofustis
Otu00479	24	Bacteria	Chloroflexi	Anaerolineae	Anaerolineales	Anaerolineaceae
Otu00480	24	Bacteria	Firmicutes	Clostridia	Clostridiales	Peptostreptococcaceae
Otu00481	24	Bacteria	Bacteroidetes	BD2-2	BD2-2_unclassified	BD2-2_unclassified
Otu00482	23	Bacteria	Bacteria_unclassified	Bacteria_unclassified	Bacteria_unclassified	Bacteria_unclassified
Otu00483	23	Bacteria	Proteobacteria	Deltaproteobacteria	Desulfobacterales	Desulfobacteraceae	Desulfobacterium
Otu00484	23	Bacteria	Bacteria_unclassified	Bacteria_unclassified	Bacteria_unclassified	Bacteria_unclassified
Otu00485	23	Bacteria	Proteobacteria	Gammaproteobacteria	Order_Incertae_Sedis	Family_Incertae_Sedis	Marinicella
Otu00486	23	Bacteria	Tenericutes	Mollicutes	NB1-n	NB1-n_unclassified
Otu00487	23	Bacteria	Bacteroidetes	Flavobacteriia	Flavobacteriales	Flavobacteriaceae	Actibacter
Otu00488	23	Bacteria	Bacteroidetes	Flavobacteriia	Flavobacteriales	Flavobacteriaceae	Winogradskyella
Otu00489	23	Bacteria	Firmicutes	Clostridia	Clostridiales	Lachnospiraceae
Otu00490	23	Bacteria	Proteobacteria	Deltaproteobacteria	Desulfuromonadales	Desulfuromonadaceae	Desulfuromonas
Otu00491	23	Bacteria	Bacteria_unclassified	Bacteria_unclassified	Bacteria_unclassified	Bacteria_unclassified
Otu00492	23	Bacteria	Proteobacteria	Alphaproteobacteria	Rhodobacterales	Rhodobacteraceae
Otu00493	23	Bacteria	Bacteroidetes	Sphingobacteriia	Sphingobacteriales	Saprospiraceae
Otu00494	23	Bacteria	Proteobacteria	Gammaproteobacteria	Order_Incertae_Sedis	Family_Incertae_Sedis	Marinicella
Otu00495	22	Bacteria	Bacteroidetes	Bacteroidetes_unclassified	Bacteroidetes_unclassified	Bacteroidetes_unclassified
Otu00496	22	Bacteria	Bacteroidetes	Flavobacteriia	Flavobacteriales	Flavobacteriaceae
Otu00497	22	Bacteria	Proteobacteria	Gammaproteobacteria	Gammaproteobacteria_unclassified	Gammaproteobacteria_unclassified
Otu00498	22	Archaea	Euryarchaeota	Halobacteria	Halobacteriales	Halobacteriales_unclassified
Otu00499	22	Bacteria	Proteobacteria	Gammaproteobacteria	Gammaproteobacteria_unclassified	Gammaproteobacteria_unclassified
Otu00500	22	Bacteria	Proteobacteria	Alphaproteobacteria	Rhodobacterales	Rhodobacteraceae
Otu00501	22	Bacteria	Proteobacteria	Gammaproteobacteria	Oceanospirillales	Oceanospirillaceae	Pseudospirillum
Otu00502	22	Bacteria	Proteobacteria	Gammaproteobacteria	HOC36	HOC36_unclassified
Otu00503	22	Bacteria	Proteobacteria	Deltaproteobacteria	Desulfobacterales	Desulfobulbaceae	Desulforhopalus
Otu00504	22	Bacteria	Bacteroidetes	Bacteroidia	Bacteroidales	Marinilabiaceae	Marinifilum
Otu00505	22	Bacteria	Proteobacteria	Deltaproteobacteria	Desulfobacterales	Desulfobulbaceae
Otu00506	22	Bacteria	Proteobacteria	Proteobacteria_unclassified	Proteobacteria_unclassified	Proteobacteria_unclassified
Otu00507	22	Bacteria	BD1-5	BD1-5_unclassified	BD1-5_unclassified	BD1-5_unclassified
Otu00508	22	Bacteria	Lentisphaerae	Oligosphaeria	Oligosphaeria_unclassified	Oligosphaeria_unclassified
Otu00509	22	Bacteria	Proteobacteria	Gammaproteobacteria	Gammaproteobacteria_unclassified	Gammaproteobacteria_unclassified
Otu00510	22	Bacteria	Proteobacteria	Deltaproteobacteria	Desulfobacterales	Desulfobulbaceae
Otu00511	21	Bacteria	Bacteroidetes	Bacteroidetes_unclassified	Bacteroidetes_unclassified	Bacteroidetes_unclassified
Otu00512	21	Bacteria	Firmicutes	Clostridia	Clostridiales	Ruminococcaceae
Otu00513	21	Bacteria	Synergistetes	Synergistia	Synergistales	Synergistaceae	Aminomonas
Otu00514	21	Bacteria	Proteobacteria	Deltaproteobacteria	Desulfobacterales	Desulfobacteraceae	Desulfobacula
Otu00515	21	Bacteria	Proteobacteria	Gammaproteobacteria	Order_Incertae_Sedis	Family_Incertae_Sedis	Marinicella
Otu00516	21	Bacteria	Proteobacteria	Deltaproteobacteria	Myxococcales	Sandaracinaceae
Otu00517	21	Bacteria	Actinobacteria	Acidimicrobiia	Acidimicrobiales	Sva0996_marine_group
Otu00518	21	Bacteria	Candidate_division_JS1	Candidate_division_JS1_unclassified	Candidate_division_JS1_unclassified	Candidate_division_JS1_unclassified
Otu00519	21	Bacteria	Candidate_division_OD1	Candidate_division_OD1_unclassified	Candidate_division_OD1_unclassified	Candidate_division_OD1_unclassified
Otu00520	21	Bacteria	Proteobacteria	Epsilonproteobacteria	Campylobacterales	Helicobacteraceae	Sulfurimonas
Otu00521	21	Bacteria	Proteobacteria	Proteobacteria_unclassified	Proteobacteria_unclassified	Proteobacteria_unclassified
Otu00522	21	Bacteria	Actinobacteria	Acidimicrobiia	Acidimicrobiales	OM1_clade
Otu00523	21	Bacteria	Firmicutes	Firmicutes_unclassified	Firmicutes_unclassified	Firmicutes_unclassified
Otu00524	21	Bacteria	Spirochaetae	Spirochaetes	Spirochaetes_unclassified	Spirochaetes_unclassified
Otu00525	21	Bacteria	Proteobacteria	Gammaproteobacteria	Gammaproteobacteria_unclassified	Gammaproteobacteria_unclassified
Otu00526	21	Bacteria	Bacteroidetes	Sphingobacteriia	Sphingobacteriales	Saprospiraceae
Otu00527	21	Bacteria	Proteobacteria	Deltaproteobacteria	Desulfuromonadales	Desulfuromonadaceae	Desulfuromonas
Otu00528	21	Bacteria	Proteobacteria	Gammaproteobacteria	Alteromonadales	Alteromonadaceae	OM60_clade
Otu00529	21	Bacteria	Candidate_division_WS3	Candidate_division_WS3_unclassified	Candidate_division_WS3_unclassified	Candidate_division_WS3_unclassified
Otu00530	21	Bacteria	Proteobacteria	Gammaproteobacteria	Thiotrichales	Piscirickettsiaceae	endosymbionts
Otu00531	21	Bacteria	Bacteroidetes	Sphingobacteriia	Sphingobacteriales	Saprospiraceae
Otu00532	21	Bacteria	Bacteroidetes	Sphingobacteriia	Sphingobacteriales	WCHB1-69
Otu00533	21	Bacteria	Firmicutes	Clostridia	Clostridiales	Kazan-2B-17
Otu00534	21	Bacteria	Proteobacteria	Gammaproteobacteria	Gammaproteobacteria_unclassified	Gammaproteobacteria_unclassified
Otu00535	21	Bacteria	Bacteria_unclassified	Bacteria_unclassified	Bacteria_unclassified	Bacteria_unclassified
Otu00536	21	Bacteria	Proteobacteria	Gammaproteobacteria	Gammaproteobacteria_Incertae_Sedis	Unknown_Family	Thiohalophilus
Otu00537	21	Bacteria	Acidobacteria	Holophagae	Subgroup_23	Subgroup_23_unclassified
Otu00538	21	Bacteria	Bacteroidetes	Bacteroidetes_unclassified	Bacteroidetes_unclassified	Bacteroidetes_unclassified
Otu00539	21	Bacteria	Proteobacteria	Alphaproteobacteria	Rhizobiales	Rhodobiaceae	Anderseniella
Otu00540	21	Bacteria	Bacteroidetes	Sphingobacteriia	Sphingobacteriales	B01R012
Otu00541	21	Bacteria	Bacteroidetes	Bacteroidetes_unclassified	Bacteroidetes_unclassified	Bacteroidetes_unclassified
Otu00542	21	Bacteria	Proteobacteria	Deltaproteobacteria	Desulfobacterales	Desulfobacteraceae	Desulfobacula
Otu00543	20	Bacteria	Proteobacteria	Epsilonproteobacteria	BG.g7	BG.g7_unclassified
Otu00544	20	Bacteria	Proteobacteria	Deltaproteobacteria	Sva0485	Sva0485_unclassified
Otu00545	20	Bacteria	Tenericutes	Mollicutes	NB1-n	NB1-n_unclassified
Otu00546	20	Bacteria	Proteobacteria	Deltaproteobacteria	Desulfobacterales	Desulfobacteraceae
Otu00547	20	Bacteria	Proteobacteria	Gammaproteobacteria	Alteromonadales	Alteromonadaceae
Otu00548	20	Bacteria	Proteobacteria	Gammaproteobacteria	Gammaproteobacteria_unclassified	Gammaproteobacteria_unclassified
Otu00549	20	Bacteria	Bacteria_unclassified	Bacteria_unclassified	Bacteria_unclassified	Bacteria_unclassified
Otu00550	20	Bacteria	Bacteroidetes	Bacteroidetes_unclassified	Bacteroidetes_unclassified	Bacteroidetes_unclassified
Otu00551	20	Bacteria	Firmicutes	Clostridia	Clostridiales	Family_XIII	Incertae_Sedis
Otu00552	20	Bacteria	Proteobacteria	Gammaproteobacteria	Thiotrichales	Thiotrichaceae	Cocleimonas
Otu00553	20	Bacteria	Firmicutes	Clostridia	Clostridiales	Christensenellaceae
Otu00554	20	Bacteria	Proteobacteria	Gammaproteobacteria	Order_Incertae_Sedis	Family_Incertae_Sedis	Marinicella
Otu00555	20	Bacteria	Firmicutes	Clostridia	Clostridiales	Eubacteriaceae
Otu00556	20	Bacteria	Deferribacteres	Deferribacteres	Deferribacterales	Deferribacterales_Incertae_Sedis	Caldithrix
Otu00557	20	Bacteria	Firmicutes	Clostridia	Clostridiales	Peptostreptococcaceae	Sporacetigenium
Otu00558	20	Bacteria	Deferribacteres	Deferribacteres	Deferribacterales	Deferribacterales_Incertae_Sedis	Caldithrix
Otu00559	20	Bacteria	Proteobacteria	Gammaproteobacteria	Xanthomonadales	JTB255_marine_benthic_group
Otu00560	20	Bacteria	Proteobacteria	Deltaproteobacteria	Deltaproteobacteria_unclassified	Deltaproteobacteria_unclassified
Otu00561	20	Bacteria	Bacteroidetes	SB-1	SB-1_unclassified	SB-1_unclassified
Otu00562	20	Bacteria	Candidate_division_OP8	Candidate_division_OP8_unclassified	Candidate_division_OP8_unclassified	Candidate_division_OP8_unclassified
Otu00563	20	Bacteria	Chloroflexi	Anaerolineae	Anaerolineales	Anaerolineaceae
Otu00564	20	Bacteria	Bacteria_unclassified	Bacteria_unclassified	Bacteria_unclassified	Bacteria_unclassified
Otu00565	20	Bacteria	Firmicutes	Clostridia	Clostridiales	Eubacteriaceae	Acetobacterium
Otu00566	20	Bacteria	Bacteroidetes	Cytophagia	Cytophagales	Flammeovirgaceae	Fulvivirga
Otu00567	20	Bacteria	Spirochaetae	Spirochaetes	Spirochaetes_unclassified	Spirochaetes_unclassified
Otu00568	19	Bacteria	Verrucomicrobia	Verrucomicrobiae	Verrucomicrobiales	DEV007
Otu00569	19	Bacteria	Proteobacteria	Deltaproteobacteria	Desulfobacterales	Desulfobulbaceae
Otu00570	19	Bacteria	BD1-5	BD1-5_unclassified	BD1-5_unclassified	BD1-5_unclassified
Otu00571	19	Bacteria	Candidate_division_OD1	Candidate_division_OD1_unclassified	Candidate_division_OD1_unclassified	Candidate_division_OD1_unclassified
Otu00572	19	Bacteria	Bacteroidetes	VC2.1_Bac22	VC2.1_Bac22_unclassified	VC2.1_Bac22_unclassified
Otu00573	19	Bacteria	Proteobacteria	Deltaproteobacteria	Desulfobacterales	Desulfobacteraceae	Desulfosarcina
Otu00574	19	Bacteria	Bacteroidetes	Sphingobacteriia	Sphingobacteriales	Saprospiraceae	Portibacter
Otu00575	19	Archaea	Euryarchaeota	Halobacteria	Halobacteriales	Deep_Sea_Hydrothermal_Vent_Gp_6
Otu00576	19	Bacteria	Proteobacteria	Deltaproteobacteria	Deltaproteobacteria_unclassified	Deltaproteobacteria_unclassified
Otu00577	19	Bacteria	Proteobacteria	Gammaproteobacteria	Methylococcales	Marine_Methylotrophic_Group_2
Otu00578	19	Bacteria	Fibrobacteres	Fibrobacteria	possible_order_07	possible_order_07_unclassified
Otu00579	19	Bacteria	Actinobacteria	Acidimicrobiia	Acidimicrobiales	Acidimicrobiales_unclassified
Otu00580	19	Bacteria	Proteobacteria	Gammaproteobacteria	Methylococcales	Marine_Methylotrophic_Group_1
Otu00581	19	Bacteria	Bacteroidetes	Bacteroidetes_unclassified	Bacteroidetes_unclassified	Bacteroidetes_unclassified
Otu00582	19	Bacteria	Bacteroidetes	Bacteroidia	Bacteroidales	Bacteroidales_unclassified
Otu00583	19	Bacteria	Spirochaetae	Spirochaetes	Spirochaetales	Spirochaetaceae	Spirochaeta
Otu00584	19	Bacteria	Proteobacteria	Deltaproteobacteria	Bdellovibrionales	Bacteriovoracaceae	Peredibacter
Otu00585	19	Bacteria	Spirochaetae	Spirochaetes	Spirochaetales	Spirochaetaceae	Spirochaeta
Otu00586	19	Bacteria	Proteobacteria	Alphaproteobacteria	Rhodobacterales	Rhodobacteraceae	Profundibacterium
Otu00587	18	Bacteria	Proteobacteria	Proteobacteria_unclassified	Proteobacteria_unclassified	Proteobacteria_unclassified
Otu00588	18	Archaea	Archaea_unclassified	Archaea_unclassified	Archaea_unclassified	Archaea_unclassified
Otu00589	18	Bacteria	Tenericutes	Mollicutes	Mollicutes_unclassified	Mollicutes_unclassified
Otu00590	18	Bacteria	Proteobacteria	Deltaproteobacteria	Desulfobacterales	Desulfobulbaceae
Otu00591	18	Bacteria	Firmicutes	Clostridia	Clostridiales	Ruminococcaceae
Otu00592	18	Bacteria	Chloroflexi	Anaerolineae	Anaerolineales	Anaerolineaceae
Otu00593	18	Bacteria	Deferribacteres	Deferribacteres	Deferribacterales	Deferribacterales_Incertae_Sedis	Caldithrix
Otu00594	18	Bacteria	Bacteroidetes	BD2-2	BD2-2_unclassified	BD2-2_unclassified
Otu00595	18	Bacteria	Proteobacteria	Gammaproteobacteria	Alteromonadales	Psychromonadaceae	Psychromonas
Otu00596	18	Bacteria	Proteobacteria	Deltaproteobacteria	Desulfobacterales	Desulfobacteraceae	Desulfococcus
Otu00597	18	Bacteria	Proteobacteria	Gammaproteobacteria	Order_Incertae_Sedis	Family_Incertae_Sedis	Marinicella
Otu00598	18	Bacteria	Bacteroidetes	Sphingobacteriia	Sphingobacteriales	Sphingobacteriales_unclassified
Otu00599	18	Bacteria	Proteobacteria	Deltaproteobacteria	Desulfobacterales	Desulfobacteraceae
Otu00600	18	Bacteria	Proteobacteria	Proteobacteria_unclassified	Proteobacteria_unclassified	Proteobacteria_unclassified
Otu00601	18	Bacteria	Proteobacteria	Deltaproteobacteria	Desulfobacterales	Desulfobacteraceae	Desulfobacula
Otu00602	18	Bacteria	Bacteria_unclassified	Bacteria_unclassified	Bacteria_unclassified	Bacteria_unclassified
Otu00603	18	Bacteria	Proteobacteria	Gammaproteobacteria	Oceanospirillales	SS1-B-06-26
Otu00604	18	Bacteria	Bacteroidetes	Bacteroidetes_Incertae_Sedis	Unknown_Order	Unknown_Family	Prolixibacter
Otu00605	18	Bacteria	Bacteroidetes	Bacteroidetes_Incertae_Sedis	Unknown_Order	Unknown_Family	Prolixibacter
Otu00606	18	Bacteria	Proteobacteria	Deltaproteobacteria	Desulfuromonadales	Desulfuromonadales_unclassified
Otu00607	18	Bacteria	Proteobacteria	Deltaproteobacteria	Desulfuromonadales	Desulfuromonadaceae	Desulfuromonas
Otu00608	18	Bacteria	Proteobacteria	Deltaproteobacteria	Myxococcales	MSB-4B10
Otu00609	18	Bacteria	Bacteroidetes	Bacteroidetes_unclassified	Bacteroidetes_unclassified	Bacteroidetes_unclassified
Otu00610	18	Bacteria	Spirochaetae	Spirochaetes	Spirochaetales	Spirochaetaceae	Spirochaeta
Otu00611	18	Bacteria	Thermotogae	Thermotogae	Thermotogales	Thermotogaceae	SC103
Otu00612	18	Bacteria	Bacteroidetes	VC2.1_Bac22	VC2.1_Bac22_unclassified	VC2.1_Bac22_unclassified
Otu00613	18	Bacteria	Spirochaetae	Spirochaetes	Spirochaetales	Spirochaetaceae	Spirochaeta
Otu00614	18	Bacteria	Proteobacteria	Gammaproteobacteria	Gammaproteobacteria_unclassified	Gammaproteobacteria_unclassified
Otu00615	18	Bacteria	Verrucomicrobia	Verrucomicrobiae	Verrucomicrobiales	Verrucomicrobiaceae	Roseibacillus
Otu00616	18	Bacteria	Proteobacteria	Alphaproteobacteria	Rhodospirillales	Rhodospirillaceae
Otu00617	18	Bacteria	Bacteroidetes	Flavobacteriia	Flavobacteriales	Flavobacteriaceae
Otu00618	17	Bacteria	Proteobacteria	Deltaproteobacteria	Desulfobacterales	Desulfobulbaceae
Otu00619	17	Bacteria	Proteobacteria	Deltaproteobacteria	Desulfobacterales	Desulfobacteraceae
Otu00620	17	Bacteria	Candidate_division_TM7	Candidate_division_TM7_unclassified	Candidate_division_TM7_unclassified	Candidate_division_TM7_unclassified
Otu00621	17	Bacteria	Proteobacteria	Deltaproteobacteria	Desulfobacterales	Desulfobacteraceae
Otu00622	17	Bacteria	Bacteria_unclassified	Bacteria_unclassified	Bacteria_unclassified	Bacteria_unclassified
Otu00623	17	Bacteria	Proteobacteria	Deltaproteobacteria	Desulfobacterales	Desulfobulbaceae	Desulfotalea
Otu00624	17	Bacteria	Chloroflexi	Ardenticatenia	Ardenticatenia_unclassified	Ardenticatenia_unclassified
Otu00625	17	Bacteria	Bacteroidetes	Bacteroidetes_unclassified	Bacteroidetes_unclassified	Bacteroidetes_unclassified
Otu00626	17	Bacteria	Nitrospirae	Nitrospira	Nitrospirales	4/29/2017
Otu00627	17	Bacteria	TM6	TM6_unclassified	TM6_unclassified	TM6_unclassified
Otu00628	17	Bacteria	Bacteroidetes	Bacteroidia	Bacteroidales	Marinilabiaceae	Marinifilum
Otu00629	17	Bacteria	Proteobacteria	Deltaproteobacteria	Sva0485	Sva0485_unclassified
Otu00630	17	Bacteria	Bacteroidetes	Flavobacteriia	Flavobacteriales	Flavobacteriaceae
Otu00631	17	Bacteria	Bacteroidetes	Flavobacteriia	Flavobacteriales	Flavobacteriaceae
Otu00632	17	Bacteria	Proteobacteria	Alphaproteobacteria	Rhizobiales	Hyphomicrobiaceae	Filomicrobium
Otu00633	17	Bacteria	Firmicutes	Clostridia	Clostridiales	Clostridiales_unclassified
Otu00634	17	Bacteria	Gemmatimonadetes	Gemmatimonadetes	PAUC43f_marine_benthic_group	PAUC43f_marine_benthic_group_unclassified
Otu00635	17	Bacteria	Proteobacteria	Gammaproteobacteria	Gammaproteobacteria_Incertae_Sedis	Unknown_Family	Sedimenticola
Otu00636	17	Bacteria	Proteobacteria	Deltaproteobacteria	Desulfuromonadales	GR-WP33-58
Otu00637	17	Bacteria	Spirochaetae	Spirochaetes	Spirochaetales	Spirochaetaceae	Spirochaeta
Otu00638	17	Bacteria	Proteobacteria	Gammaproteobacteria	Gammaproteobacteria_unclassified	Gammaproteobacteria_unclassified
Otu00639	17	Bacteria	Proteobacteria	Deltaproteobacteria	Deltaproteobacteria_unclassified	Deltaproteobacteria_unclassified
Otu00640	17	Bacteria	Proteobacteria	Alphaproteobacteria	Rhodobacterales	Rhodobacteraceae
Otu00641	17	Bacteria	Proteobacteria	Alphaproteobacteria	Rhodobacterales	Rhodobacteraceae
Otu00642	16	Bacteria	Bacteroidetes	Bacteroidetes_unclassified	Bacteroidetes_unclassified	Bacteroidetes_unclassified
Otu00643	16	Bacteria	Proteobacteria	Gammaproteobacteria	Thiotrichales	Thiotrichaceae
Otu00644	16	Bacteria	Bacteroidetes	SB-1	SB-1_unclassified	SB-1_unclassified
Otu00645	16	Bacteria	Bacteroidetes	Bacteroidetes_unclassified	Bacteroidetes_unclassified	Bacteroidetes_unclassified
Otu00646	16	Bacteria	Tenericutes	Mollicutes	NB1-n	NB1-n_unclassified
Otu00647	16	Bacteria	Proteobacteria	Deltaproteobacteria	Desulfuromonadales	Desulfuromonadaceae	Desulfuromonas
Otu00648	16	Bacteria	Bacteroidetes	Flavobacteriia	Flavobacteriales	Flavobacteriaceae	Ulvibacter
Otu00649	16	Bacteria	Spirochaetae	Spirochaetes	Spirochaetales	Spirochaetales_unclassified
Otu00650	16	Bacteria	Verrucomicrobia	Verrucomicrobiae	Verrucomicrobiales	DEV007
Otu00651	16	Bacteria	Proteobacteria	Alphaproteobacteria	Rhodobacterales	Rhodobacteraceae	Roseobacter
Otu00652	16	Bacteria	Gemmatimonadetes	Gemmatimonadetes	BD2-11_terrestrial_group	BD2-11_terrestrial_group_unclassified
Otu00653	16	Bacteria	Planctomycetes	Planctomycetacia	Planctomycetales	Planctomycetaceae
Otu00654	16	Bacteria	Proteobacteria	Deltaproteobacteria	Desulfuromonadales	Desulfuromonadaceae
Otu00655	16	Bacteria	Firmicutes	Clostridia	Clostridiales	Ruminococcaceae
Otu00656	16	Bacteria	Proteobacteria	Gammaproteobacteria	Gammaproteobacteria_unclassified	Gammaproteobacteria_unclassified
Otu00657	16	Bacteria	Bacteroidetes	Sphingobacteriia	Sphingobacteriales	Saprospiraceae
Otu00658	16	Bacteria	Proteobacteria	Deltaproteobacteria	Desulfobacterales	Desulfobacteraceae	SEEP-SRB1
Otu00659	16	Bacteria	Proteobacteria	Deltaproteobacteria	Desulfobacterales	Desulfobacteraceae	Desulfobacterium
Otu00660	16	Bacteria	Proteobacteria	Deltaproteobacteria	Desulfuromonadales	Desulfuromonadaceae	Desulfuromusa
Otu00661	16	Bacteria	Spirochaetae	Spirochaetes	Spirochaetales	Spirochaetaceae	Spirochaeta
Otu00662	16	Bacteria	Spirochaetae	Spirochaetes	Spirochaetales	Spirochaetaceae	Spirochaeta
Otu00663	16	Bacteria	Bacteroidetes	Sphingobacteriia	Sphingobacteriales	Saprospiraceae
Otu00664	16	Bacteria	Proteobacteria	Gammaproteobacteria	Oceanospirillales	SS1-B-06-26
Otu00665	16	Bacteria	Proteobacteria	Deltaproteobacteria	Sva0485	Sva0485_unclassified
Otu00666	16	Bacteria	Spirochaetae	Spirochaetes	Spirochaetales	Spirochaetaceae	Spirochaeta
Otu00667	16	Bacteria	Proteobacteria	Alphaproteobacteria	Rhodobacterales	Rhodobacteraceae	Pelagicola
Otu00668	16	Bacteria	Deferribacteres	Deferribacteres	Deferribacterales	Deferribacterales_Incertae_Sedis	Caldithrix
Otu00669	16	Bacteria	Proteobacteria	Gammaproteobacteria	Gammaproteobacteria_unclassified	Gammaproteobacteria_unclassified
Otu00670	16	Bacteria	Spirochaetae	Spirochaetes	Spirochaetales	Spirochaetaceae	Spirochaeta
Otu00671	16	Bacteria	Proteobacteria	Gammaproteobacteria	Order_Incertae_Sedis	Family_Incertae_Sedis	Marinicella
Otu00672	15	Bacteria	Acidobacteria	Acidobacteria	Subgroup_17	Subgroup_17_unclassified
Otu00673	15	Bacteria	Bacteroidetes	Bacteroidetes_unclassified	Bacteroidetes_unclassified	Bacteroidetes_unclassified
Otu00674	15	Bacteria	Proteobacteria	Gammaproteobacteria	Thiotrichales	Thiotrichaceae	Cocleimonas
Otu00675	15	Bacteria	Proteobacteria	Gammaproteobacteria	Thiotrichales	Thiotrichaceae	Cocleimonas
Otu00676	15	Bacteria	Verrucomicrobia	Verrucomicrobiae	Verrucomicrobiales	DEV007
Otu00677	15	Bacteria	Chloroflexi	Anaerolineae	Anaerolineales	Anaerolineaceae
Otu00678	15	Bacteria	Bacteroidetes	Flavobacteriia	Flavobacteriales	Flavobacteriaceae	Pibocella
Otu00679	15	Bacteria	Proteobacteria	Proteobacteria_unclassified	Proteobacteria_unclassified	Proteobacteria_unclassified
Otu00680	15	Bacteria	Firmicutes	Clostridia	Clostridiales	Lachnospiraceae
Otu00681	15	Bacteria	Synergistetes	Synergistia	Synergistales	Synergistaceae
Otu00682	15	Bacteria	Bacteroidetes	Flavobacteriia	Flavobacteriales	Flavobacteriaceae	Lutibacter
Otu00683	15	Bacteria	Spirochaetae	Spirochaetes	Spirochaetales	Spirochaetaceae	Spirochaeta
Otu00684	15	Bacteria	Chloroflexi	Anaerolineae	Anaerolineales	Anaerolineaceae
Otu00685	15	Bacteria	Firmicutes	Clostridia	Clostridiales	Clostridiales_unclassified
Otu00686	15	Bacteria	Bacteroidetes	Flavobacteriia	Flavobacteriales	Flavobacteriaceae
Otu00687	15	Bacteria	Proteobacteria	Alphaproteobacteria	Rhodobacterales	Rhodobacteraceae
Otu00688	15	Bacteria	Proteobacteria	Deltaproteobacteria	Desulfobacterales	Desulfobulbaceae	Desulforhopalus
Otu00689	15	Bacteria	Proteobacteria	Gammaproteobacteria	Alteromonadales	Alteromonadaceae	OM60_clade
Otu00690	15	Bacteria	Proteobacteria	Deltaproteobacteria	Desulfobacterales	Desulfobacteraceae
Otu00691	15	Bacteria	Proteobacteria	Deltaproteobacteria	Deltaproteobacteria_unclassified	Deltaproteobacteria_unclassified
Otu00692	15	Bacteria	Proteobacteria	Deltaproteobacteria	Desulfobacterales	Desulfobacteraceae
Otu00693	15	Bacteria	Bacteroidetes	Bacteroidetes_unclassified	Bacteroidetes_unclassified	Bacteroidetes_unclassified
Otu00694	15	Bacteria	Proteobacteria	Deltaproteobacteria	Desulfovibrionales	Desulfovibrionaceae	Desulfovibrio
Otu00695	15	Bacteria	Tenericutes	Mollicutes	Anaeroplasmatales	Anaeroplasmataceae	Anaeroplasma
Otu00696	15	Bacteria	Proteobacteria	Epsilonproteobacteria	BG.g7	BG.g7_unclassified
Otu00697	15	Bacteria	Bacteria_unclassified	Bacteria_unclassified	Bacteria_unclassified	Bacteria_unclassified
Otu00698	15	Bacteria	Bacteroidetes	Cytophagia	Cytophagales	Cytophagaceae	Sunxiuqinia
Otu00699	15	Bacteria	Spirochaetae	Spirochaetes	Spirochaetes_unclassified	Spirochaetes_unclassified
Otu00700	15	Bacteria	Proteobacteria	Deltaproteobacteria	Desulfuromonadales	Desulfuromonadales_unclassified
Otu00701	14	Bacteria	Synergistetes	Synergistia	Synergistales	Synergistaceae
Otu00702	14	Bacteria	Proteobacteria	Gammaproteobacteria	Chromatiales	Ectothiorhodospiraceae	Acidiferrobacter
Otu00703	14	Bacteria	Firmicutes	Clostridia	Clostridiales	Ruminococcaceae
Otu00704	14	Bacteria	Bacteroidetes	Cytophagia	Cytophagales	Flammeovirgaceae
Otu00705	14	Bacteria	Bacteroidetes	SB-1	SB-1_unclassified	SB-1_unclassified
Otu00706	14	Bacteria	Candidate_division_JS1	Candidate_division_JS1_unclassified	Candidate_division_JS1_unclassified	Candidate_division_JS1_unclassified
Otu00707	14	Bacteria	Bacteroidetes	Flavobacteriia	Flavobacteriales	Flavobacteriaceae	Winogradskyella
Otu00708	14	Bacteria	Firmicutes	Clostridia	Clostridiales	Ruminococcaceae
Otu00709	14	Bacteria	Actinobacteria	Acidimicrobiia	Acidimicrobiales	Sva0996_marine_group
Otu00710	14	Bacteria	Spirochaetae	Spirochaetes	Spirochaetales	Spirochaetaceae	Spirochaeta
Otu00711	14	Bacteria	Proteobacteria	Deltaproteobacteria	SAR324_clade	SAR324_clade_unclassified
Otu00712	14	Bacteria	Verrucomicrobia	Verrucomicrobiae	Verrucomicrobiales	Verrucomicrobiaceae	Persicirhabdus
Otu00713	14	Bacteria	Proteobacteria	Deltaproteobacteria	Desulfobacterales	Desulfobacteraceae	Desulfobacula
Otu00714	14	Bacteria	Firmicutes	Clostridia	Clostridiales	Ruminococcaceae	Oscillibacter
Otu00715	14	Bacteria	Bacteroidetes	Bacteroidetes_unclassified	Bacteroidetes_unclassified	Bacteroidetes_unclassified
Otu00716	14	Bacteria	Bacteria_unclassified	Bacteria_unclassified	Bacteria_unclassified	Bacteria_unclassified
Otu00717	14	Bacteria	Proteobacteria	Deltaproteobacteria	Desulfobacterales	Desulfobulbaceae	Desulforhopalus
Otu00718	14	Bacteria	Bacteroidetes	Bacteroidetes_unclassified	Bacteroidetes_unclassified	Bacteroidetes_unclassified
Otu00719	14	Bacteria	Bacteria_unclassified	Bacteria_unclassified	Bacteria_unclassified	Bacteria_unclassified
Otu00720	14	Bacteria	Proteobacteria	Deltaproteobacteria	Desulfuromonadales	Desulfuromonadales_unclassified
Otu00721	14	Bacteria	Proteobacteria	Deltaproteobacteria	Desulfuromonadales	Desulfuromonadaceae	Desulfuromonas
Otu00722	13	Bacteria	Acidobacteria	Acidobacteria	Subgroup_3	Subgroup_3_unclassified
Otu00723	13	Bacteria	Proteobacteria	Epsilonproteobacteria	Campylobacterales	Helicobacteraceae	Sulfurovum
Otu00724	13	Bacteria	Proteobacteria	Deltaproteobacteria	Desulfovibrionales	Desulfovibrionaceae	Desulfovibrio
Otu00725	13	Bacteria	Proteobacteria	Epsilonproteobacteria	Campylobacterales	Helicobacteraceae	Sulfurimonas
Otu00726	13	Bacteria	Proteobacteria	Gammaproteobacteria	Alteromonadales	Alteromonadaceae	Halioglobus
Otu00727	13	Bacteria	Proteobacteria	Deltaproteobacteria	Desulfuromonadales	M113
Otu00728	13	Bacteria	Candidate_division_OD1	Candidate_division_OD1_unclassified	Candidate_division_OD1_unclassified	Candidate_division_OD1_unclassified
Otu00729	13	Bacteria	Proteobacteria	Proteobacteria_unclassified	Proteobacteria_unclassified	Proteobacteria_unclassified
Otu00730	13	Bacteria	Acidobacteria	Acidobacteria	Subgroup_21	Subgroup_21_unclassified
Otu00731	13	Bacteria	Firmicutes	Clostridia	Clostridiales	Clostridiaceae_1	Clostridium_sensu_stricto_7
Otu00732	13	Bacteria	Proteobacteria	Deltaproteobacteria	Deltaproteobacteria_unclassified	Deltaproteobacteria_unclassified
Otu00733	13	Bacteria	Actinobacteria	Acidimicrobiia	Acidimicrobiales	OM1_clade
Otu00734	13	Bacteria	Proteobacteria	Epsilonproteobacteria	BG.g7	BG.g7_unclassified
Otu00735	13	Bacteria	Bacteroidetes	Flavobacteriia	Flavobacteriales	Flavobacteriaceae
Otu00736	13	Bacteria	Bacteria_unclassified	Bacteria_unclassified	Bacteria_unclassified	Bacteria_unclassified
Otu00737	13	Bacteria	Verrucomicrobia	Verrucomicrobiae	Verrucomicrobiales	Verrucomicrobiaceae	Persicirhabdus
Otu00738	13	Bacteria	Bacteroidetes	Bacteroidetes_unclassified	Bacteroidetes_unclassified	Bacteroidetes_unclassified
Otu00739	13	Bacteria	Proteobacteria	Deltaproteobacteria	SAR324_clade	SAR324_clade_unclassified
Otu00740	13	Bacteria	Proteobacteria	Deltaproteobacteria	Desulfobacterales	Desulfobacteraceae	Sva0081_sediment_group
Otu00741	13	Bacteria	Synergistetes	Synergistia	Synergistales	Synergistaceae
Otu00742	13	Bacteria	Proteobacteria	Deltaproteobacteria	Desulfobacterales	Desulfobulbaceae
Otu00743	13	Bacteria	Bacteria_unclassified	Bacteria_unclassified	Bacteria_unclassified	Bacteria_unclassified
Otu00744	13	Bacteria	Candidate_division_WS3	Candidate_division_WS3_unclassified	Candidate_division_WS3_unclassified	Candidate_division_WS3_unclassified
Otu00745	13	Bacteria	Proteobacteria	Deltaproteobacteria	Desulfobacterales	Desulfobacteraceae	Sva0081_sediment_group
Otu00746	13	Bacteria	SHA-109	SHA-109_unclassified	SHA-109_unclassified	SHA-109_unclassified
Otu00747	13	Bacteria	Proteobacteria	Deltaproteobacteria	Desulfuromonadales	Desulfuromonadaceae	Desulfuromusa
Otu00748	13	Bacteria	Proteobacteria	Gammaproteobacteria	Thiotrichales	Thiotrichaceae	Cocleimonas
Otu00749	13	Bacteria	Proteobacteria	Gammaproteobacteria	Thiotrichales	Piscirickettsiaceae	endosymbionts
Otu00750	13	Bacteria	Bacteroidetes	Bacteroidia	Bacteroidales	MgMjR-022
Otu00751	13	Bacteria	Proteobacteria	Deltaproteobacteria	Desulfobacterales	Desulfobacteraceae
Otu00752	13	Bacteria	Proteobacteria	Gammaproteobacteria	Gammaproteobacteria_Incertae_Sedis	Unknown_Family	Arenicella
Otu00753	13	Bacteria	Proteobacteria	Gammaproteobacteria	Gammaproteobacteria_unclassified	Gammaproteobacteria_unclassified
Otu00754	13	Bacteria	Bacteroidetes	Bacteroidetes_Incertae_Sedis	Unknown_Order	Unknown_Family	Prolixibacter
Otu00755	13	Bacteria	Proteobacteria	Deltaproteobacteria	Desulfovibrionales	Desulfovibrionales_unclassified
Otu00756	13	Bacteria	Proteobacteria	Deltaproteobacteria	Deltaproteobacteria_unclassified	Deltaproteobacteria_unclassified
Otu00757	13	Bacteria	Bacteroidetes	SB-5	SB-5_unclassified	SB-5_unclassified
Otu00758	13	Bacteria	Proteobacteria	Gammaproteobacteria	Xanthomonadales	JTB255_marine_benthic_group
Otu00759	13	Bacteria	Proteobacteria	Deltaproteobacteria	Desulfobacterales	Desulfobulbaceae	Desulfobulbus
Otu00760	13	Bacteria	Proteobacteria	Alphaproteobacteria	Rhodobacterales	Rhodobacteraceae
Otu00761	13	Bacteria	Proteobacteria	Deltaproteobacteria	Bdellovibrionales	Bdellovibrionaceae	Bdellovibrio
Otu00762	13	Bacteria	Proteobacteria	Deltaproteobacteria	Desulfobacterales	Desulfobulbaceae
Otu00763	13	Bacteria	Firmicutes	Clostridia	Clostridiales	Lachnospiraceae
Otu00764	13	Bacteria	Bacteria_unclassified	Bacteria_unclassified	Bacteria_unclassified	Bacteria_unclassified
Otu00765	13	Bacteria	Firmicutes	Clostridia	Clostridiales	Clostridiales_unclassified
Otu00766	13	Bacteria	Bacteroidetes	BD2-2	BD2-2_unclassified	BD2-2_unclassified
Otu00767	13	Bacteria	Proteobacteria	Gammaproteobacteria	Alteromonadales	Alteromonadaceae	Oceanicoccus
Otu00768	13	Bacteria	Bacteroidetes	VC2.1_Bac22	VC2.1_Bac22_unclassified	VC2.1_Bac22_unclassified
Otu00769	12	Archaea	Euryarchaeota	Methanomicrobia	Methanomicrobiales	Methanomicrobiaceae	Methanogenium
Otu00770	12	Bacteria	Tenericutes	Mollicutes	NB1-n	NB1-n_unclassified
Otu00771	12	Bacteria	Proteobacteria	Gammaproteobacteria	Oceanospirillales	Oleiphilaceae	Oleiphilus
Otu00772	12	Bacteria	Proteobacteria	Deltaproteobacteria	Desulfobacterales	Desulfobacteraceae
Otu00773	12	Bacteria	Chloroflexi	Chloroflexi_unclassified	Chloroflexi_unclassified	Chloroflexi_unclassified
Otu00774	12	Bacteria	Proteobacteria	Deltaproteobacteria	Bdellovibrionales	Bdellovibrionaceae	OM27_clade
Otu00775	12	Bacteria	Proteobacteria	Deltaproteobacteria	Desulfobacterales	Desulfobulbaceae
Otu00776	12	Bacteria	Proteobacteria	Deltaproteobacteria	SAR324_clade	SAR324_clade_unclassified
Otu00777	12	Bacteria	Proteobacteria	Deltaproteobacteria	Desulfobacterales	Desulfobacteraceae	Desulfobacula
Otu00778	12	Bacteria	Proteobacteria	Deltaproteobacteria	Bdellovibrionales	Bacteriovoracaceae	Peredibacter
Otu00779	12	Bacteria	Bacteria_unclassified	Bacteria_unclassified	Bacteria_unclassified	Bacteria_unclassified
Otu00780	12	Bacteria	Firmicutes	Clostridia	Clostridiales	Clostridiaceae_1
Otu00781	12	Bacteria	Proteobacteria	Deltaproteobacteria	Desulfobacterales	Desulfobulbaceae
Otu00782	12	Bacteria	Bacteria_unclassified	Bacteria_unclassified	Bacteria_unclassified	Bacteria_unclassified
Otu00783	12	Bacteria	Proteobacteria	Deltaproteobacteria	Desulfobacterales	Desulfobacteraceae	Sva0081_sediment_group
Otu00784	12	Bacteria	Proteobacteria	Proteobacteria_unclassified	Proteobacteria_unclassified	Proteobacteria_unclassified
Otu00785	12	Bacteria	Proteobacteria	Gammaproteobacteria	Oceanospirillales	SS1-B-06-26
Otu00786	12	Bacteria	Proteobacteria	Deltaproteobacteria	Desulfobacterales	Desulfobacteraceae	Desulfobacula
Otu00787	12	Bacteria	Spirochaetae	Spirochaetes	Spirochaetales	Spirochaetaceae	Spirochaeta
Otu00788	12	Bacteria	Proteobacteria	Deltaproteobacteria	Desulfuromonadales	Desulfuromonadaceae	Pelobacter
Otu00789	12	Bacteria	Proteobacteria	Alphaproteobacteria	Sphingomonadales	Sphingomonadaceae	Sphingorhabdus
Otu00790	12	Bacteria	Bacteroidetes	Flavobacteriia	Flavobacteriales	Cryomorphaceae	Owenweeksia
Otu00791	12	Bacteria	Chloroflexi	KD4-96	KD4-96_unclassified	KD4-96_unclassified
Otu00792	12	Bacteria	Bacteroidetes	VC2.1_Bac22	VC2.1_Bac22_unclassified	VC2.1_Bac22_unclassified
Otu00793	12	Bacteria	Candidate_division_SR1	Candidate_division_SR1_unclassified	Candidate_division_SR1_unclassified	Candidate_division_SR1_unclassified
Otu00794	12	Bacteria	Proteobacteria	Gammaproteobacteria	KI89A_clade	KI89A_clade_unclassified
Otu00795	12	Bacteria	Bacteroidetes	Sphingobacteriia	Sphingobacteriales	Saprospiraceae	Portibacter
Otu00796	12	Bacteria	Bacteroidetes	Sphingobacteriia	Sphingobacteriales	WCHB1-69
Otu00797	12	Bacteria	Proteobacteria	Gammaproteobacteria	Gammaproteobacteria_Incertae_Sedis	Unknown_Family	Sedimenticola
Otu00798	12	Bacteria	Proteobacteria	Gammaproteobacteria	Alteromonadales	Alteromonadaceae
Otu00799	12	Bacteria	Bacteroidetes	Sphingobacteriia	Sphingobacteriales	Saprospiraceae	Portibacter
Otu00800	12	Bacteria	Firmicutes	Clostridia	Clostridiales	Syntrophomonadaceae	Syntrophomonas
Otu00801	12	Bacteria	Firmicutes	Clostridia	Clostridiales	Syntrophomonadaceae	Syntrophomonas
Otu00802	12	Bacteria	Bacteroidetes	Sphingobacteriia	Sphingobacteriales	Saprospiraceae
Otu00803	12	Bacteria	Proteobacteria	Alphaproteobacteria	Rhodobacterales	Rhodobacteraceae
Otu00804	12	Bacteria	Bacteroidetes	Sphingobacteriia	Sphingobacteriales	Saprospiraceae
Otu00805	12	Bacteria	Bacteroidetes	Bacteroidetes_unclassified	Bacteroidetes_unclassified	Bacteroidetes_unclassified
Otu00806	12	Bacteria	Bacteroidetes	Sphingobacteriia	Sphingobacteriales	B01R012
Otu00807	12	Bacteria	Proteobacteria	Deltaproteobacteria	Deltaproteobacteria_unclassified	Deltaproteobacteria_unclassified
Otu00808	12	Bacteria	Proteobacteria	Gammaproteobacteria	Alteromonadales	Alteromonadaceae	Halioglobus
Otu00809	12	Bacteria	Synergistetes	Synergistia	Synergistales	Synergistaceae
Otu00810	12	Bacteria	Proteobacteria	Gammaproteobacteria	Alteromonadales	Colwelliaceae	Colwellia
Otu00811	12	Bacteria	Proteobacteria	Proteobacteria_unclassified	Proteobacteria_unclassified	Proteobacteria_unclassified
Otu00812	12	Bacteria	Spirochaetae	Spirochaetes	Spirochaetales	Spirochaetaceae	Spirochaeta
Otu00813	12	Bacteria	Proteobacteria	Alphaproteobacteria	Rhizobiales	Rhodobiaceae	Rhodobium
Otu00814	12	Bacteria	Firmicutes	Clostridia	Clostridiales	Clostridiales_unclassified
Otu00815	12	Archaea	Euryarchaeota	Halobacteria	Halobacteriales	Halobacteriales_unclassified
Otu00816	12	Bacteria	Deferribacteres	Deferribacteres	Deferribacterales	SAR406_clade
Otu00817	12	Bacteria	Chloroflexi	Caldilineae	Caldilineales	Caldilineaceae
Otu00818	12	Bacteria	Actinobacteria	Acidimicrobiia	Acidimicrobiales	OM1_clade
Otu00819	12	Bacteria	Proteobacteria	Alphaproteobacteria	Rhodobacterales	Rhodobacteraceae
Otu00820	11	Bacteria	Acidobacteria	Holophagae	Subgroup_10	Sva0725
Otu00821	11	Bacteria	Proteobacteria	Gammaproteobacteria	Alteromonadales	Alteromonadaceae	Haliea
Otu00822	11	Bacteria	Proteobacteria	Gammaproteobacteria	Gammaproteobacteria_unclassified	Gammaproteobacteria_unclassified
Otu00823	11	Bacteria	Proteobacteria	Gammaproteobacteria	Gammaproteobacteria_unclassified	Gammaproteobacteria_unclassified
Otu00824	11	Archaea	Euryarchaeota	Halobacteria	Halobacteriales	Deep_Sea_Hydrothermal_Vent_Gp_6
Otu00825	11	Bacteria	Spirochaetae	Spirochaetes	Spirochaetales	Spirochaetales_unclassified
Otu00826	11	Bacteria	Spirochaetae	Spirochaetes	Spirochaetales	Spirochaetaceae	Spirochaeta
Otu00827	11	Bacteria	Bacteria_unclassified	Bacteria_unclassified	Bacteria_unclassified	Bacteria_unclassified
Otu00828	11	Bacteria	Bacteroidetes	Sphingobacteriia	Sphingobacteriales	Saprospiraceae
Otu00829	11	Bacteria	Proteobacteria	Gammaproteobacteria	Alteromonadales	Alteromonadaceae	Haliea
Otu00830	11	Bacteria	Proteobacteria	Deltaproteobacteria	Deltaproteobacteria_unclassified	Deltaproteobacteria_unclassified
Otu00831	11	Bacteria	Proteobacteria	Gammaproteobacteria	Alteromonadales	Moritellaceae	Paramoritella
Otu00832	11	Bacteria	Proteobacteria	Deltaproteobacteria	Desulfuromonadales	Desulfuromonadales_unclassified
Otu00833	11	Bacteria	Proteobacteria	Gammaproteobacteria	Alteromonadales	Alteromonadaceae	Haliea
Otu00834	11	Bacteria	Proteobacteria	Deltaproteobacteria	Desulfuromonadales	Desulfuromonadaceae	Desulfuromonas
Otu00835	11	Bacteria	Proteobacteria	Proteobacteria_unclassified	Proteobacteria_unclassified	Proteobacteria_unclassified
Otu00836	11	Bacteria	Proteobacteria	Deltaproteobacteria	Desulfuromonadales	Desulfuromonadales_unclassified
Otu00837	11	Bacteria	Lentisphaerae	Lentisphaerae_unclassified	Lentisphaerae_unclassified	Lentisphaerae_unclassified
Otu00838	11	Bacteria	Proteobacteria	Deltaproteobacteria	Desulfuromonadales	Desulfuromonadales_unclassified
Otu00839	11	Bacteria	Proteobacteria	Deltaproteobacteria	Desulfuromonadales	GR-WP33-58
Otu00840	11	Bacteria	Proteobacteria	Deltaproteobacteria	Desulfuromonadales	Desulfuromonadales_unclassified
Otu00841	11	Bacteria	Fusobacteria	Fusobacteriia	Fusobacteriales	Fusobacteriaceae	Propionigenium
Otu00842	11	Bacteria	Candidate_division_JS1	Candidate_division_JS1_unclassified	Candidate_division_JS1_unclassified	Candidate_division_JS1_unclassified
Otu00843	11	Bacteria	Proteobacteria	Gammaproteobacteria	Thiotrichales	Thiotrichaceae	Cocleimonas
Otu00844	11	Bacteria	Proteobacteria	Gammaproteobacteria	Thiotrichales	Piscirickettsiaceae	endosymbionts
Otu00845	11	Bacteria	Actinobacteria	Acidimicrobiia	Acidimicrobiales	OM1_clade
Otu00846	11	Bacteria	Synergistetes	Synergistia	Synergistales	Synergistaceae	Dethiosulfovibrio
Otu00847	11	Bacteria	Proteobacteria	Alphaproteobacteria	Rhodobacterales	Rhodobacteraceae
Otu00848	11	Bacteria	Proteobacteria	Deltaproteobacteria	Desulfarculales	Desulfarculaceae
Otu00849	11	Bacteria	Proteobacteria	Gammaproteobacteria	Gammaproteobacteria_Incertae_Sedis	Unknown_Family	Arenicella
Otu00850	11	Bacteria	Acidobacteria	Acidobacteria_unclassified	Acidobacteria_unclassified	Acidobacteria_unclassified
Otu00851	11	Bacteria	Acidobacteria	Subgroup_22	Subgroup_22_unclassified	Subgroup_22_unclassified
Otu00852	11	Bacteria	Cyanobacteria	Melainabacteria	Gastranaerophilales	Gastranaerophilales_unclassified
Otu00853	11	Bacteria	Bacteroidetes	Sphingobacteriia	Sphingobacteriales	Saprospiraceae	Portibacter
Otu00854	11	Bacteria	Firmicutes	Clostridia	Clostridiales	Clostridiaceae_1
Otu00855	11	Bacteria	Firmicutes	Clostridia	Clostridiales	GoM-GC232-4463-Bac1
Otu00856	11	Bacteria	Candidate_division_SR1	Candidate_division_SR1_unclassified	Candidate_division_SR1_unclassified	Candidate_division_SR1_unclassified
Otu00857	11	Bacteria	Bacteroidetes	SB-1	SB-1_unclassified	SB-1_unclassified
Otu00858	11	Bacteria	Chlorobi	Ignavibacteria	Ignavibacteriales	Ignavibacteriales_unclassified
Otu00859	11	Bacteria	Proteobacteria	Deltaproteobacteria	Desulfobacterales	Desulfobulbaceae	Desulforhopalus
Otu00860	11	Bacteria	Proteobacteria	Deltaproteobacteria	Desulfobacterales	Desulfobacteraceae	Desulfobacula
Otu00861	11	Bacteria	Proteobacteria	Deltaproteobacteria	Deltaproteobacteria_unclassified	Deltaproteobacteria_unclassified
Otu00862	11	Bacteria	Firmicutes	Clostridia	Clostridiales	Clostridiales_unclassified
Otu00863	11	Bacteria	Bacteroidetes	Bacteroidia	Bacteroidales	Marinilabiaceae	Marinifilum
Otu00864	11	Bacteria	Tenericutes	Mollicutes	NB1-n	NB1-n_unclassified
Otu00865	11	Bacteria	Bacteria_unclassified	Bacteria_unclassified	Bacteria_unclassified	Bacteria_unclassified
Otu00866	11	Bacteria	Proteobacteria	Deltaproteobacteria	Desulfobacterales	Desulfobulbaceae	Desulfotalea
Otu00867	11	Bacteria	Proteobacteria	Gammaproteobacteria	Thiotrichales	Thiotrichaceae
Otu00868	11	Bacteria	Nitrospirae	Nitrospira	Nitrospirales	Nitrospiraceae	Nitrospira
Otu00869	11	Bacteria	Proteobacteria	Deltaproteobacteria	Desulfarculales	Desulfarculaceae
Otu00870	11	Bacteria	Bacteria_unclassified	Bacteria_unclassified	Bacteria_unclassified	Bacteria_unclassified
Otu00871	11	Bacteria	Proteobacteria	Deltaproteobacteria	Desulfobacterales	Desulfobacteraceae	Sva0081_sediment_group
Otu00872	10	Bacteria	Proteobacteria	Alphaproteobacteria	Rhodobacterales	Rhodobacteraceae
Otu00873	10	Bacteria	Proteobacteria	Deltaproteobacteria	Myxococcales	Myxococcales_unclassified
Otu00874	10	Bacteria	Chlorobi	Ignavibacteria	Ignavibacteriales	Ignavibacteriaceae	Ignavibacterium
Otu00875	10	Bacteria	Bacteroidetes	Bacteroidetes_unclassified	Bacteroidetes_unclassified	Bacteroidetes_unclassified
Otu00876	10	Bacteria	Bacteroidetes	Bacteroidetes_unclassified	Bacteroidetes_unclassified	Bacteroidetes_unclassified
Otu00877	10	Bacteria	Proteobacteria	Gammaproteobacteria	Gammaproteobacteria_unclassified	Gammaproteobacteria_unclassified
Otu00878	10	Bacteria	Proteobacteria	Alphaproteobacteria	Rhodobacterales	Rhodobacteraceae
Otu00879	10	Bacteria	Proteobacteria	Gammaproteobacteria	Order_Incertae_Sedis	Family_Incertae_Sedis	Marinicella
Otu00880	10	Bacteria	Acidobacteria	Subgroup_22	Subgroup_22_unclassified	Subgroup_22_unclassified
Otu00881	10	Bacteria	Proteobacteria	Gammaproteobacteria	Order_Incertae_Sedis	Family_Incertae_Sedis	Marinicella
Otu00882	10	Bacteria	Proteobacteria	Deltaproteobacteria	Bdellovibrionales	Bdellovibrionaceae	OM27_clade
Otu00883	10	Bacteria	Proteobacteria	Gammaproteobacteria	Vibrionales	Vibrionaceae
Otu00884	10	Archaea	Euryarchaeota	Halobacteria	Halobacteriales	Deep_Sea_Hydrothermal_Vent_Gp_6
Otu00885	10	Bacteria	Deferribacteres	Deferribacteres	Deferribacterales	Deferribacterales_Incertae_Sedis	Caldithrix
Otu00886	10	Bacteria	Proteobacteria	Proteobacteria_unclassified	Proteobacteria_unclassified	Proteobacteria_unclassified
Otu00887	10	Bacteria	Bacteroidetes	Bacteroidetes_unclassified	Bacteroidetes_unclassified	Bacteroidetes_unclassified
Otu00888	10	Bacteria	Firmicutes	Clostridia	Clostridiales	GoM-GC232-4463-Bac1
Otu00889	10	Bacteria	Bacteroidetes	Bacteroidetes_unclassified	Bacteroidetes_unclassified	Bacteroidetes_unclassified
Otu00890	10	Bacteria	Proteobacteria	Gammaproteobacteria	Gammaproteobacteria_unclassified	Gammaproteobacteria_unclassified
Otu00891	10	Bacteria	Bacteroidetes	Bacteroidetes_unclassified	Bacteroidetes_unclassified	Bacteroidetes_unclassified
Otu00892	10	Bacteria	Proteobacteria	Gammaproteobacteria	Order_Incertae_Sedis	Family_Incertae_Sedis	Marinicella
Otu00893	10	Bacteria	Bacteroidetes	Bacteroidetes_unclassified	Bacteroidetes_unclassified	Bacteroidetes_unclassified
Otu00894	10	Bacteria	Firmicutes	Clostridia	Clostridiales	Clostridiales_unclassified
Otu00895	10	Bacteria	Firmicutes	Clostridia	Clostridiales	Clostridiaceae_1	Clostridium_sensu_stricto_17
Otu00896	10	Bacteria	Proteobacteria	Gammaproteobacteria	Order_Incertae_Sedis	Family_Incertae_Sedis	Marinicella
Otu00897	10	Bacteria	Proteobacteria	Deltaproteobacteria	Desulfobacterales	Desulfobacteraceae	Sva0081_sediment_group
Otu00898	10	Bacteria	Proteobacteria	Deltaproteobacteria	Deltaproteobacteria_unclassified	Deltaproteobacteria_unclassified
Otu00899	10	Bacteria	Proteobacteria	Deltaproteobacteria	Desulfuromonadales	Desulfuromonadaceae	Desulfuromonas
Otu00900	10	Bacteria	Proteobacteria	Gammaproteobacteria	Xanthomonadales	JTB255_marine_benthic_group
Otu00901	10	Bacteria	Proteobacteria	Deltaproteobacteria	Desulfobacterales	Desulfobulbaceae	Desulforhopalus
Otu00902	10	Bacteria	Bacteria_unclassified	Bacteria_unclassified	Bacteria_unclassified	Bacteria_unclassified
Otu00903	10	Bacteria	Bacteria_unclassified	Bacteria_unclassified	Bacteria_unclassified	Bacteria_unclassified
Otu00904	10	Bacteria	Bacteria_unclassified	Bacteria_unclassified	Bacteria_unclassified	Bacteria_unclassified
Otu00905	10	Bacteria	Proteobacteria	Deltaproteobacteria	Desulfobacterales	Desulfobacteraceae
Otu00906	10	Bacteria	Proteobacteria	Deltaproteobacteria	Desulfuromonadales	Desulfuromonadales_unclassified
Otu00907	10	Bacteria	Bacteria_unclassified	Bacteria_unclassified	Bacteria_unclassified	Bacteria_unclassified
Otu00908	10	Bacteria	Proteobacteria	Deltaproteobacteria	Desulfobacterales	Desulfobacteraceae	Desulfococcus
Otu00909	10	Bacteria	Actinobacteria	Acidimicrobiia	Acidimicrobiales	Sva0996_marine_group
Otu00910	10	Bacteria	Proteobacteria	Deltaproteobacteria	Desulfuromonadales	Desulfuromonadaceae	Desulfuromonas
Otu00911	10	Bacteria	Candidate_division_WS3	Candidate_division_WS3_unclassified	Candidate_division_WS3_unclassified	Candidate_division_WS3_unclassified
Otu00912	10	Bacteria	Proteobacteria	Deltaproteobacteria	Desulfobacterales	Desulfobacteraceae
Otu00913	10	Bacteria	Proteobacteria	Deltaproteobacteria	Sh765B-TzT-29	Sh765B-TzT-29_unclassified
Otu00914	10	Bacteria	Proteobacteria	Deltaproteobacteria	Deltaproteobacteria_unclassified	Deltaproteobacteria_unclassified
Otu00915	10	Bacteria	Bacteroidetes	Sphingobacteriia	Sphingobacteriales	Sphingobacteriales_unclassified
Otu00916	10	Bacteria	Proteobacteria	Deltaproteobacteria	Desulfuromonadales	Desulfuromonadales_unclassified
Otu00917	10	Bacteria	Synergistetes	Synergistia	Synergistales	Synergistaceae
Otu00918	10	Bacteria	Proteobacteria	Deltaproteobacteria	Desulfovibrionales	Desulfovibrionales_unclassified
Otu00919	10	Bacteria	Proteobacteria	Gammaproteobacteria	OXIC-003	OXIC-003_unclassified
Otu00920	10	Bacteria	Proteobacteria	Deltaproteobacteria	Desulfuromonadales	Desulfuromonadaceae	Desulfuromonas
Otu00921	10	Bacteria	Synergistetes	Synergistia	Synergistales	Synergistaceae	Aminomonas
Otu00922	10	Bacteria	Synergistetes	Synergistia	Synergistales	Synergistaceae	Aminomonas
Otu00923	10	Bacteria	Synergistetes	Synergistia	Synergistales	Synergistaceae
Otu00924	10	Bacteria	Proteobacteria	Deltaproteobacteria	Desulfobacterales	Desulfobulbaceae
Otu00925	10	Bacteria	Proteobacteria	Gammaproteobacteria	Alteromonadales	Alteromonadaceae
Otu00926	10	Bacteria	Proteobacteria	Gammaproteobacteria	Gammaproteobacteria_Incertae_Sedis	Unknown_Family	Arenicella
Otu00927	10	Bacteria	Proteobacteria	Deltaproteobacteria	Desulfuromonadales	Desulfuromonadales_unclassified
Otu00928	10	Bacteria	Bacteria_unclassified	Bacteria_unclassified	Bacteria_unclassified	Bacteria_unclassified
Otu00929	10	Bacteria	BD1-5	BD1-5_unclassified	BD1-5_unclassified	BD1-5_unclassified
Otu00930	10	Bacteria	Proteobacteria	Epsilonproteobacteria	P6-b51	P6-b51_unclassified
Otu00931	10	Bacteria	Bacteroidetes	Flavobacteriia	Flavobacteriales	Flavobacteriaceae
Otu00932	10	Bacteria	Spirochaetae	Spirochaetes	Spirochaetales	Spirochaetaceae	Spirochaeta
Otu00933	10	Bacteria	Spirochaetae	Spirochaetes	Spirochaetales	Spirochaetaceae	Spirochaeta
Otu00934	10	Bacteria	Proteobacteria	Deltaproteobacteria	Deltaproteobacteria_unclassified	Deltaproteobacteria_unclassified
Otu00935	10	Bacteria	Proteobacteria	Deltaproteobacteria	SAR324_clade	SAR324_clade_unclassified
Otu00936	10	Bacteria	Proteobacteria	Alphaproteobacteria	Alphaproteobacteria_unclassified	Alphaproteobacteria_unclassified
Otu00937	10	Bacteria	Proteobacteria	Deltaproteobacteria	Deltaproteobacteria_unclassified	Deltaproteobacteria_unclassified
Otu00938	10	Bacteria	Proteobacteria	Gammaproteobacteria	Thiotrichales	Thiotrichaceae	Cocleimonas
Otu00939	10	Bacteria	Spirochaetae	Spirochaetes	Spirochaetales	Spirochaetaceae	Spirochaeta
Otu00940	10	Bacteria	Proteobacteria	Epsilonproteobacteria	Campylobacterales	Helicobacteraceae	Sulfurimonas
Otu00941	10	Bacteria	Spirochaetae	Spirochaetes	Spirochaetales	Spirochaetaceae	Spirochaeta
Otu00942	10	Bacteria	Proteobacteria	Gammaproteobacteria	Alteromonadales	Alteromonadaceae	Porticoccus
Otu00943	10	Bacteria	Bacteroidetes	Flavobacteriia	Flavobacteriales	Flavobacteriaceae	Lutibacter
Otu00944	10	Bacteria	Proteobacteria	Deltaproteobacteria	Desulfovibrionales	Desulfovibrionales_unclassified
Otu00945	10	Bacteria	Spirochaetae	Spirochaetes	Spirochaetales	Spirochaetaceae	Spirochaeta
Otu00946	9	Bacteria	Actinobacteria	Actinobacteria_unclassified	Actinobacteria_unclassified	Actinobacteria_unclassified
Otu00947	9	Bacteria	Proteobacteria	Alphaproteobacteria	Alphaproteobacteria_unclassified	Alphaproteobacteria_unclassified
Otu00948	9	Bacteria	Proteobacteria	Gammaproteobacteria	Gammaproteobacteria_Incertae_Sedis	Unknown_Family	Thiohalophilus
Otu00949	9	Bacteria	Proteobacteria	Gammaproteobacteria	Gammaproteobacteria_Incertae_Sedis	Unknown_Family	Arenicella
Otu00950	9	Bacteria	Acidobacteria	Holophagae	Subgroup_23	Subgroup_23_unclassified
Otu00951	9	Bacteria	Bacteroidetes	Sphingobacteriia	Sphingobacteriales	Saprospiraceae
Otu00952	9	Bacteria	Candidate_division_WS3	Candidate_division_WS3_unclassified	Candidate_division_WS3_unclassified	Candidate_division_WS3_unclassified
Otu00953	9	Bacteria	Proteobacteria	Deltaproteobacteria	Desulfuromonadales	Desulfuromonadales_unclassified
Otu00954	9	Bacteria	Spirochaetae	Spirochaetes	Spirochaetes_unclassified	Spirochaetes_unclassified
Otu00955	9	Bacteria	Bacteria_unclassified	Bacteria_unclassified	Bacteria_unclassified	Bacteria_unclassified
Otu00956	9	Bacteria	Bacteroidetes	Bacteroidetes_unclassified	Bacteroidetes_unclassified	Bacteroidetes_unclassified
Otu00957	9	Bacteria	Bacteroidetes	Cytophagia	Order_II	Rhodothermaceae
Otu00958	9	Bacteria	Bacteria_unclassified	Bacteria_unclassified	Bacteria_unclassified	Bacteria_unclassified
Otu00959	9	Bacteria	Tenericutes	Mollicutes	NB1-n	NB1-n_unclassified
Otu00960	9	Bacteria	Proteobacteria	Proteobacteria_unclassified	Proteobacteria_unclassified	Proteobacteria_unclassified
Otu00961	9	Bacteria	Proteobacteria	Epsilonproteobacteria	Campylobacterales	Helicobacteraceae	Sulfurimonas
Otu00962	9	Bacteria	Bacteria_unclassified	Bacteria_unclassified	Bacteria_unclassified	Bacteria_unclassified
Otu00963	9	Bacteria	Bacteria_unclassified	Bacteria_unclassified	Bacteria_unclassified	Bacteria_unclassified
Otu00964	9	Bacteria	Chloroflexi	Anaerolineae	Anaerolineales	Anaerolineaceae
Otu00965	9	Bacteria	Bacteria_unclassified	Bacteria_unclassified	Bacteria_unclassified	Bacteria_unclassified
Otu00966	9	Bacteria	Proteobacteria	Deltaproteobacteria	Desulfuromonadales	Desulfuromonadaceae	Desulfuromonas
Otu00967	9	Bacteria	Bacteroidetes	Bacteroidetes_Incertae_Sedis	Unknown_Order	Unknown_Family	Prolixibacter
Otu00968	9	Bacteria	Proteobacteria	Gammaproteobacteria	Order_Incertae_Sedis	Family_Incertae_Sedis	Marinicella
Otu00969	9	Bacteria	Proteobacteria	Deltaproteobacteria	Sh765B-TzT-29	Sh765B-TzT-29_unclassified
Otu00970	9	Bacteria	Firmicutes	Erysipelotrichia	Erysipelotrichales	Erysipelotrichaceae
Otu00971	9	Bacteria	Spirochaetae	Spirochaetes	MSBL8	MSBL8_unclassified
Otu00972	9	Bacteria	Proteobacteria	Alphaproteobacteria	Rhodobacterales	Rhodobacteraceae
Otu00973	9	Bacteria	Proteobacteria	Epsilonproteobacteria	Campylobacterales	Helicobacteraceae	Sulfurovum
Otu00974	9	Bacteria	Bacteria_unclassified	Bacteria_unclassified	Bacteria_unclassified	Bacteria_unclassified
Otu00975	9	Bacteria	Bacteria_unclassified	Bacteria_unclassified	Bacteria_unclassified	Bacteria_unclassified
Otu00976	9	Bacteria	Proteobacteria	Deltaproteobacteria	Desulfuromonadales	Desulfuromonadaceae	Desulfuromonas
Otu00977	9	Bacteria	Bacteria_unclassified	Bacteria_unclassified	Bacteria_unclassified	Bacteria_unclassified
Otu00978	9	Bacteria	Spirochaetae	Spirochaetes	Spirochaetales	Spirochaetaceae	Spirochaeta
Otu00979	9	Bacteria	Actinobacteria	Coriobacteriia	Coriobacteriales	Coriobacteriaceae
Otu00980	9	Bacteria	Proteobacteria	Deltaproteobacteria	Desulfobacterales	Desulfobacteraceae
Otu00981	9	Bacteria	Proteobacteria	Alphaproteobacteria	Rhodobacterales	Rhodobacteraceae	Amaricoccus
Otu00982	9	Bacteria	Proteobacteria	Deltaproteobacteria	Desulfuromonadales	M113
Otu00983	9	Bacteria	Proteobacteria	Deltaproteobacteria	Desulfobacterales	Desulfobacteraceae
Otu00984	9	Bacteria	Proteobacteria	Deltaproteobacteria	Desulfobacterales	Desulfobacteraceae	Sva0081_sediment_group
Otu00985	9	Bacteria	Proteobacteria	Deltaproteobacteria	Sva0485	Sva0485_unclassified
Otu00986	9	Bacteria	Proteobacteria	Deltaproteobacteria	Desulfobacterales	Desulfobulbaceae	MSBL7
Otu00987	9	Bacteria	Candidate_division_OP8	Candidate_division_OP8_unclassified	Candidate_division_OP8_unclassified	Candidate_division_OP8_unclassified
Otu00988	9	Bacteria	Firmicutes	Clostridia	Clostridiales	GoM-GC232-4463-Bac1
Otu00989	9	Bacteria	Proteobacteria	Deltaproteobacteria	Deltaproteobacteria_unclassified	Deltaproteobacteria_unclassified
Otu00990	9	Bacteria	Proteobacteria	SC3-20	SC3-20_unclassified	SC3-20_unclassified
Otu00991	9	Bacteria	Proteobacteria	Alphaproteobacteria	Rhodobacterales	Rhodobacteraceae
Otu00992	9	Bacteria	Spirochaetae	Spirochaetes	Spirochaetales	Spirochaetaceae	Spirochaeta
Otu00993	9	Bacteria	Proteobacteria	Alphaproteobacteria	Rhodobacterales	Rhodobacteraceae	Leisingera
Otu00994	9	Bacteria	Proteobacteria	Deltaproteobacteria	Deltaproteobacteria_unclassified	Deltaproteobacteria_unclassified
Otu00995	9	Bacteria	Spirochaetae	Spirochaetes	Spirochaetales	Spirochaetaceae	Spirochaeta
Otu00996	9	Bacteria	Acidobacteria	Holophagae	Subgroup_10	Sva0725
Otu00997	9	Bacteria	Acidobacteria	Holophagae	Subgroup_10	Sva0725
Otu00998	9	Bacteria	Proteobacteria	Gammaproteobacteria	Gammaproteobacteria_unclassified	Gammaproteobacteria_unclassified
Otu00999	9	Bacteria	Proteobacteria	Gammaproteobacteria	Gammaproteobacteria_unclassified	Gammaproteobacteria_unclassified
Otu01000	9	Bacteria	Proteobacteria	Gammaproteobacteria	Gammaproteobacteria_unclassified	Gammaproteobacteria_unclassified
Otu01001	9	Bacteria	Proteobacteria	Deltaproteobacteria	Sva0485	Sva0485_unclassified
Otu01002	9	Bacteria	Proteobacteria	Deltaproteobacteria	Desulfobacterales	Desulfobacteraceae
Otu01003	9	Bacteria	Bacteroidetes	BD2-2	BD2-2_unclassified	BD2-2_unclassified
Otu01004	9	Bacteria	Proteobacteria	Deltaproteobacteria	Desulfarculales	Desulfarculaceae
Otu01005	9	Bacteria	Proteobacteria	Deltaproteobacteria	Desulfarculales	Desulfarculaceae
Otu01006	9	Bacteria	Proteobacteria	Deltaproteobacteria	Desulfobacterales	Desulfobulbaceae
Otu01007	9	Bacteria	Verrucomicrobia	Verrucomicrobiae	Verrucomicrobiales	DEV007
Otu01008	9	Bacteria	Firmicutes	Clostridia	Clostridiales	Eubacteriaceae	Anaerofustis
Otu01009	9	Bacteria	Verrucomicrobia	Verrucomicrobiae	Verrucomicrobiales	DEV007
Otu01010	9	Bacteria	Fibrobacteres	Fibrobacteria	possible_order_07	possible_order_07_unclassified
Otu01011	9	Bacteria	Synergistetes	Synergistia	Synergistales	Synergistaceae
Otu01012	9	Bacteria	Synergistetes	Synergistia	Synergistales	Synergistaceae
Otu01013	9	Bacteria	Synergistetes	Synergistia	Synergistales	Synergistaceae
Otu01014	9	Bacteria	Firmicutes	Clostridia	Clostridiales	Clostridiales_Incertae_Sedis	Dethiosulfatibacter
Otu01015	9	Bacteria	Cyanobacteria	Cyanobacteria	SubsectionI	FamilyI	Synechococcus
Otu01016	9	Bacteria	Bacteroidetes	Flavobacteriia	Flavobacteriales	Flavobacteriaceae
Otu01017	9	Bacteria	Acidobacteria	Subgroup_26	Subgroup_26_unclassified	Subgroup_26_unclassified
Otu01018	9	Bacteria	Proteobacteria	Deltaproteobacteria	Desulfobacterales	Desulfobacteraceae	Desulfobacterium
Otu01019	9	Bacteria	Bacteroidetes	SB-1	SB-1_unclassified	SB-1_unclassified
Otu01020	9	Bacteria	Firmicutes	Clostridia	Clostridiales	Syntrophomonadaceae	Syntrophomonas
Otu01021	9	Bacteria	Candidate_division_OD1	Candidate_division_OD1_unclassified	Candidate_division_OD1_unclassified	Candidate_division_OD1_unclassified
Otu01022	9	Bacteria	Firmicutes	Clostridia	Clostridiales	Family_XIII	Anaerovorax
Otu01023	9	Bacteria	Proteobacteria	Alphaproteobacteria	Rhodobacterales	Rhodobacteraceae
Otu01024	9	Bacteria	Firmicutes	Clostridia	Clostridiales	Ruminococcaceae
Otu01025	9	Bacteria	Proteobacteria	Alphaproteobacteria	DB1-14	DB1-14_unclassified
Otu01026	8	Bacteria	Proteobacteria	Gammaproteobacteria	Order_Incertae_Sedis	Family_Incertae_Sedis	Marinicella
Otu01027	8	Bacteria	Bacteroidetes	Sphingobacteriia	Sphingobacteriales	Saprospiraceae	Lewinella
Otu01028	8	Bacteria	Candidate_division_BRC1	Candidate_division_BRC1_unclassified	Candidate_division_BRC1_unclassified	Candidate_division_BRC1_unclassified
Otu01029	8	Bacteria	Bacteroidetes	Sphingobacteriia	Sphingobacteriales	Saprospiraceae
Otu01030	8	Bacteria	Candidate_division_WS3	Unknown_Class	Unknown_Order	Unknown_Family	Candidatus_Latescibacter
Otu01031	8	Bacteria	Proteobacteria	Proteobacteria_unclassified	Proteobacteria_unclassified	Proteobacteria_unclassified
Otu01032	8	Bacteria	Proteobacteria	Gammaproteobacteria	Order_Incertae_Sedis	Family_Incertae_Sedis	Marinicella
Otu01033	8	Bacteria	Proteobacteria	Deltaproteobacteria	Desulfovibrionales	Desulfovibrionales_unclassified
Otu01034	8	Bacteria	Chloroflexi	Caldilineae	Caldilineales	Caldilineaceae
Otu01035	8	Bacteria	Bacteroidetes	Bacteroidetes_unclassified	Bacteroidetes_unclassified	Bacteroidetes_unclassified
Otu01036	8	Bacteria	Bacteroidetes	Sphingobacteriia	Sphingobacteriales	Saprospiraceae
Otu01037	8	Bacteria	Proteobacteria	Proteobacteria_unclassified	Proteobacteria_unclassified	Proteobacteria_unclassified
Otu01038	8	Bacteria	Proteobacteria	Proteobacteria_unclassified	Proteobacteria_unclassified	Proteobacteria_unclassified
Otu01039	8	Bacteria	Bacteroidetes	Cytophagia	Cytophagales	Flammeovirgaceae
Otu01040	8	Bacteria	Bacteroidetes	Sphingobacteriia	Sphingobacteriales	WCHB1-69
Otu01041	8	Bacteria	Bacteroidetes	Sphingobacteriia	Sphingobacteriales	Saprospiraceae	Lewinella
Otu01042	8	Bacteria	Lentisphaerae	R76-B128	R76-B128_unclassified	R76-B128_unclassified
Otu01043	8	Bacteria	Proteobacteria	Deltaproteobacteria	Deltaproteobacteria_unclassified	Deltaproteobacteria_unclassified
Otu01044	8	Bacteria	Proteobacteria	Deltaproteobacteria	Deltaproteobacteria_unclassified	Deltaproteobacteria_unclassified
Otu01045	8	Bacteria	Proteobacteria	Gammaproteobacteria	Gammaproteobacteria_unclassified	Gammaproteobacteria_unclassified
Otu01046	8	Bacteria	Spirochaetae	Spirochaetes	Spirochaetales	Spirochaetaceae	Spirochaeta
Otu01047	8	Bacteria	Proteobacteria	Gammaproteobacteria	KI89A_clade	KI89A_clade_unclassified
Otu01048	8	Bacteria	Bacteria_unclassified	Bacteria_unclassified	Bacteria_unclassified	Bacteria_unclassified
Otu01049	8	Bacteria	Proteobacteria	Gammaproteobacteria	Gammaproteobacteria_unclassified	Gammaproteobacteria_unclassified
Otu01050	8	Bacteria	Candidate_division_WS3	Candidate_division_WS3_unclassified	Candidate_division_WS3_unclassified	Candidate_division_WS3_unclassified
Otu01051	8	Bacteria	Bacteria_unclassified	Bacteria_unclassified	Bacteria_unclassified	Bacteria_unclassified
Otu01052	8	Bacteria	Proteobacteria	Gammaproteobacteria	Gammaproteobacteria_unclassified	Gammaproteobacteria_unclassified
Otu01053	8	Bacteria	Proteobacteria	Gammaproteobacteria	Gammaproteobacteria_unclassified	Gammaproteobacteria_unclassified
Otu01054	8	Bacteria	Bacteria_unclassified	Bacteria_unclassified	Bacteria_unclassified	Bacteria_unclassified
Otu01055	8	Bacteria	Proteobacteria	Gammaproteobacteria	Gammaproteobacteria_unclassified	Gammaproteobacteria_unclassified
Otu01056	8	Bacteria	Spirochaetae	Spirochaetes	Spirochaetales	Spirochaetaceae	Spirochaeta
Otu01057	8	Bacteria	Bacteria_unclassified	Bacteria_unclassified	Bacteria_unclassified	Bacteria_unclassified
Otu01058	8	Bacteria	Candidate_division_WS3	Candidate_division_WS3_unclassified	Candidate_division_WS3_unclassified	Candidate_division_WS3_unclassified
Otu01059	8	Bacteria	Proteobacteria	Alphaproteobacteria	Rhodobacterales	Rhodobacteraceae	Litoreibacter
Otu01060	8	Bacteria	Acidobacteria	Holophagae	Subgroup_10	Sva0725
Otu01061	8	Bacteria	Bacteroidetes	SB-1	SB-1_unclassified	SB-1_unclassified
Otu01062	8	Bacteria	Proteobacteria	Gammaproteobacteria	Gammaproteobacteria_Incertae_Sedis	Unknown_Family
Otu01063	8	Bacteria	Proteobacteria	Deltaproteobacteria	Bdellovibrionales	Bdellovibrionaceae	Bdellovibrio
Otu01064	8	Bacteria	Firmicutes	Clostridia	Clostridiales	Ruminococcaceae	Fastidiosipila
Otu01065	8	Bacteria	Proteobacteria	Alphaproteobacteria	Rhodobacterales	Rhodobacteraceae	Leisingera
Otu01066	8	Bacteria	Candidate_division_SR1	Candidate_division_SR1_unclassified	Candidate_division_SR1_unclassified	Candidate_division_SR1_unclassified
Otu01067	8	Bacteria	Firmicutes	Firmicutes_unclassified	Firmicutes_unclassified	Firmicutes_unclassified
Otu01068	8	Bacteria	Proteobacteria	Deltaproteobacteria	Desulfuromonadales	Desulfuromonadales_unclassified
Otu01069	8	Bacteria	Thermotogae	Thermotogae	Thermotogales	Thermotogaceae	SC103
Otu01070	8	Bacteria	Verrucomicrobia	Verrucomicrobiae	Verrucomicrobiales	DEV007
Otu01071	8	Bacteria	Bacteroidetes	Bacteroidia	Bacteroidales	Marinilabiaceae	Marinifilum
Otu01072	8	Bacteria	Actinobacteria	Acidimicrobiia	Acidimicrobiales	OM1_clade
Otu01073	8	Bacteria	Actinobacteria	Acidimicrobiia	Acidimicrobiales	Sva0996_marine_group
Otu01074	8	Bacteria	Proteobacteria	Deltaproteobacteria	Sva0485	Sva0485_unclassified
Otu01075	8	Bacteria	Proteobacteria	Deltaproteobacteria	Sva0485	Sva0485_unclassified
Otu01076	8	Bacteria	Proteobacteria	Deltaproteobacteria	Desulfuromonadales	Sva1033
Otu01077	8	Bacteria	Proteobacteria	Gammaproteobacteria	Xanthomonadales	JTB255_marine_benthic_group
Otu01078	8	Bacteria	Candidate_division_TM7	Candidate_division_TM7_unclassified	Candidate_division_TM7_unclassified	Candidate_division_TM7_unclassified
Otu01079	8	Bacteria	Firmicutes	Clostridia	Clostridiales	Clostridiales_unclassified
Otu01080	8	Bacteria	Spirochaetae	Spirochaetes	MSBL2	MSBL2_unclassified
Otu01081	8	Bacteria	Bacteria_unclassified	Bacteria_unclassified	Bacteria_unclassified	Bacteria_unclassified
Otu01082	8	Bacteria	Bacteria_unclassified	Bacteria_unclassified	Bacteria_unclassified	Bacteria_unclassified
Otu01083	8	Bacteria	Bacteria_unclassified	Bacteria_unclassified	Bacteria_unclassified	Bacteria_unclassified
Otu01084	8	Bacteria	Bacteria_unclassified	Bacteria_unclassified	Bacteria_unclassified	Bacteria_unclassified
Otu01085	8	Bacteria	Bacteria_unclassified	Bacteria_unclassified	Bacteria_unclassified	Bacteria_unclassified
Otu01086	8	Bacteria	Bacteria_unclassified	Bacteria_unclassified	Bacteria_unclassified	Bacteria_unclassified
Otu01087	8	Archaea	Euryarchaeota	Methanomicrobia	Methanosarcinales	Methanosarcinaceae
Otu01088	8	Bacteria	Proteobacteria	Deltaproteobacteria	Sva0485	Sva0485_unclassified
Otu01089	8	Bacteria	Firmicutes	Clostridia	Clostridiales	Clostridiales_unclassified
Otu01090	8	Bacteria	Proteobacteria	Deltaproteobacteria	Desulfobacterales	Desulfobulbaceae	Desulforhopalus
Otu01091	8	Bacteria	Proteobacteria	Deltaproteobacteria	Desulfobacterales	Desulfobacteraceae
Otu01092	8	Bacteria	Proteobacteria	Deltaproteobacteria	Desulfobacterales	Desulfobacteraceae	Desulfobacterium
Otu01093	8	Bacteria	Proteobacteria	Gammaproteobacteria	Alteromonadales	Alteromonadaceae
Otu01094	8	Bacteria	Proteobacteria	Gammaproteobacteria	Alteromonadales	Alteromonadaceae
Otu01095	8	Bacteria	Firmicutes	Clostridia	Clostridiales	Family_XII	Fusibacter
Otu01096	8	Bacteria	Firmicutes	Clostridia	Clostridiales	Clostridiaceae_1	Clostridium_sensu_stricto_13
Otu01097	8	Bacteria	Firmicutes	Clostridia	Clostridiales	vadinBB60
Otu01098	8	Bacteria	Firmicutes	Clostridia	Clostridiales	Clostridiales_unclassified
Otu01099	8	Bacteria	Firmicutes	Clostridia	Clostridiales	Defluviitaleaceae	Incertae_Sedis
Otu01100	8	Bacteria	Proteobacteria	Alphaproteobacteria	Rhizobiales	Rhodobiaceae	Afifella
Otu01101	8	Bacteria	Firmicutes	Clostridia	Clostridiales	Clostridiaceae_1	Clostridium_sensu_stricto_17
Otu01102	8	Bacteria	Firmicutes	Clostridia	Clostridiales	Clostridiales_Incertae_Sedis	Dethiosulfatibacter
Otu01103	8	Bacteria	TM6	TM6_unclassified	TM6_unclassified	TM6_unclassified
Otu01104	8	Bacteria	Firmicutes	Clostridia	Clostridiales	Clostridiales_unclassified
Otu01105	8	Bacteria	Deferribacteres	Deferribacteres	Deferribacterales	Deferribacterales_unclassified
Otu01106	8	Bacteria	Deferribacteres	Deferribacteres	Deferribacterales	Deferribacterales_Incertae_Sedis	Caldithrix
Otu01107	8	Bacteria	Acidobacteria	Subgroup_22	Subgroup_22_unclassified	Subgroup_22_unclassified
Otu01108	8	Bacteria	Bacteroidetes	Sphingobacteriia	Sphingobacteriales	Saprospiraceae
Otu01109	8	Bacteria	Bacteroidetes	Sphingobacteriia	Sphingobacteriales	Saprospiraceae
Otu01110	8	Bacteria	Proteobacteria	Deltaproteobacteria	Desulfobacterales	Desulfobulbaceae	Desulforhopalus
Otu01111	8	Bacteria	Tenericutes	Mollicutes	Mollicutes_unclassified	Mollicutes_unclassified
Otu01112	8	Bacteria	Proteobacteria	Deltaproteobacteria	Desulfobacterales	Desulfobacteraceae	SEEP-SRB1
Otu01113	8	Bacteria	Proteobacteria	Deltaproteobacteria	Desulfobacterales	Desulfobacteraceae
Otu01114	8	Bacteria	Bacteroidetes	vadinHA17	vadinHA17_unclassified	vadinHA17_unclassified
Otu01115	8	Bacteria	Proteobacteria	Deltaproteobacteria	Desulfobacterales	Desulfobacteraceae	Desulfobacter
Otu01116	8	Archaea	Euryarchaeota	Halobacteria	Halobacteriales	Deep_Sea_Hydrothermal_Vent_Gp_6
Otu01117	8	Bacteria	Proteobacteria	Alphaproteobacteria	Rhizobiales	Hyphomicrobiaceae	Filomicrobium
Otu01118	8	Bacteria	Verrucomicrobia	OPB35_soil_group	OPB35_soil_group_unclassified	OPB35_soil_group_unclassified
Otu01119	8	Archaea	Euryarchaeota	Halobacteria	Halobacteriales	Deep_Sea_Hydrothermal_Vent_Gp_6
Otu01120	8	Bacteria	Planctomycetes	Planctomycetacia	Planctomycetales	Planctomycetaceae	Blastopirellula
Otu01121	7	Bacteria	Chloroflexi	Chloroflexi_unclassified	Chloroflexi_unclassified	Chloroflexi_unclassified
Otu01122	7	Bacteria	Bacteroidetes	Sphingobacteriia	Sphingobacteriales	Saprospiraceae
Otu01123	7	Bacteria	Proteobacteria	Alphaproteobacteria	DB1-14	DB1-14_unclassified
Otu01124	7	Bacteria	Bacteroidetes	Bacteroidia	Bacteroidales	Bacteroidales_unclassified
Otu01125	7	Bacteria	Bacteroidetes	Bacteroidia	Bacteroidales	Rikenellaceae	vadinBC27_wastewater-sludge_group
Otu01126	7	Bacteria	Candidate_division_OD1	Candidate_division_OD1_unclassified	Candidate_division_OD1_unclassified	Candidate_division_OD1_unclassified
Otu01127	7	Bacteria	Verrucomicrobia	Verrucomicrobiae	Verrucomicrobiales	Verrucomicrobiales_unclassified
Otu01128	7	Bacteria	Bacteroidetes	Bacteroidetes_unclassified	Bacteroidetes_unclassified	Bacteroidetes_unclassified
Otu01129	7	Bacteria	Candidate_division_OD1	Candidate_division_OD1_unclassified	Candidate_division_OD1_unclassified	Candidate_division_OD1_unclassified
Otu01130	7	Bacteria	Proteobacteria	Gammaproteobacteria	Gammaproteobacteria_unclassified	Gammaproteobacteria_unclassified
Otu01131	7	Bacteria	Verrucomicrobia	Verrucomicrobiae	Verrucomicrobiales	DEV007
Otu01132	7	Bacteria	Bacteria_unclassified	Bacteria_unclassified	Bacteria_unclassified	Bacteria_unclassified
Otu01133	7	Bacteria	Proteobacteria	Alphaproteobacteria	Rhodospirillales	Rhodospirillaceae	Defluviicoccus
Otu01134	7	Bacteria	Tenericutes	Mollicutes	NB1-n	NB1-n_unclassified
Otu01135	7	Bacteria	Bacteroidetes	Bacteroidetes_unclassified	Bacteroidetes_unclassified	Bacteroidetes_unclassified
Otu01136	7	Bacteria	Bacteroidetes	Bacteroidetes_unclassified	Bacteroidetes_unclassified	Bacteroidetes_unclassified
Otu01137	7	Bacteria	Bacteroidetes	Bacteroidetes_unclassified	Bacteroidetes_unclassified	Bacteroidetes_unclassified
Otu01138	7	Bacteria	Proteobacteria	Gammaproteobacteria	Gammaproteobacteria_unclassified	Gammaproteobacteria_unclassified
Otu01139	7	Bacteria	Bacteroidetes	Bacteroidetes_unclassified	Bacteroidetes_unclassified	Bacteroidetes_unclassified
Otu01140	7	Bacteria	Bacteroidetes	Bacteroidetes_unclassified	Bacteroidetes_unclassified	Bacteroidetes_unclassified
Otu01141	7	Bacteria	Bacteroidetes	Bacteroidetes_unclassified	Bacteroidetes_unclassified	Bacteroidetes_unclassified
Otu01142	7	Bacteria	Tenericutes	Mollicutes	NB1-n	NB1-n_unclassified
Otu01143	7	Bacteria	Bacteroidetes	Bacteroidetes_unclassified	Bacteroidetes_unclassified	Bacteroidetes_unclassified
Otu01144	7	Bacteria	Proteobacteria	Deltaproteobacteria	Desulfobacterales	Desulfobacteraceae	Sva0081_sediment_group
Otu01145	7	Bacteria	Proteobacteria	Gammaproteobacteria	Gammaproteobacteria_Incertae_Sedis	Unknown_Family	Thiohalophilus
Otu01146	7	Bacteria	Bacteria_unclassified	Bacteria_unclassified	Bacteria_unclassified	Bacteria_unclassified
Otu01147	7	Bacteria	Bacteria_unclassified	Bacteria_unclassified	Bacteria_unclassified	Bacteria_unclassified
Otu01148	7	Bacteria	Bacteria_unclassified	Bacteria_unclassified	Bacteria_unclassified	Bacteria_unclassified
Otu01149	7	Bacteria	Bacteria_unclassified	Bacteria_unclassified	Bacteria_unclassified	Bacteria_unclassified
Otu01150	7	Bacteria	Bacteria_unclassified	Bacteria_unclassified	Bacteria_unclassified	Bacteria_unclassified
Otu01151	7	Bacteria	Proteobacteria	Deltaproteobacteria	Desulfobacterales	Nitrospinaceae	Nitrospina
Otu01152	7	Bacteria	Proteobacteria	Deltaproteobacteria	Desulfobacterales	Desulfobacteraceae
Otu01153	7	Bacteria	Proteobacteria	Deltaproteobacteria	Desulfobacterales	Desulfobulbaceae	Desulfocapsa
Otu01154	7	Bacteria	Proteobacteria	Deltaproteobacteria	Desulfobacterales	Desulfobulbaceae	Desulfobulbus
Otu01155	7	Bacteria	Proteobacteria	Deltaproteobacteria	Desulfobacterales	Desulfobulbaceae
Otu01156	7	Bacteria	Bacteria_unclassified	Bacteria_unclassified	Bacteria_unclassified	Bacteria_unclassified
Otu01157	7	Bacteria	Chloroflexi	Anaerolineae	Anaerolineales	Anaerolineaceae
Otu01158	7	Bacteria	Proteobacteria	Deltaproteobacteria	Desulfobacterales	Desulfobacteraceae
Otu01159	7	Bacteria	Proteobacteria	Deltaproteobacteria	Desulfobacterales	Desulfobacteraceae
Otu01160	7	Bacteria	Proteobacteria	Deltaproteobacteria	Desulfobacterales	Desulfobulbaceae
Otu01161	7	Bacteria	Proteobacteria	Deltaproteobacteria	Desulfobacterales	Desulfobulbaceae	Desulfobulbus
Otu01162	7	Bacteria	Proteobacteria	Deltaproteobacteria	Desulfobacterales	Desulfobacteraceae
Otu01163	7	Bacteria	Proteobacteria	Gammaproteobacteria	CS-B046	CS-B046_unclassified
Otu01164	7	Bacteria	Bacteria_unclassified	Bacteria_unclassified	Bacteria_unclassified	Bacteria_unclassified
Otu01165	7	Bacteria	Candidate_division_WS3	Unknown_Class	Unknown_Order	Unknown_Family	Candidatus_Latescibacter
Otu01166	7	Bacteria	Bacteroidetes	Sphingobacteriia	Sphingobacteriales	Saprospiraceae
Otu01167	7	Bacteria	Bacteroidetes	Sphingobacteriia	Sphingobacteriales	WCHB1-69
Otu01168	7	Bacteria	Chloroflexi	Dehalococcoidia	Dehalococcoidia_unclassified	Dehalococcoidia_unclassified
Otu01169	7	Bacteria	Verrucomicrobia	Verrucomicrobiae	Verrucomicrobiales	DEV007
Otu01170	7	Bacteria	Proteobacteria	Alphaproteobacteria	Alphaproteobacteria_unclassified	Alphaproteobacteria_unclassified
Otu01171	7	Bacteria	Proteobacteria	Alphaproteobacteria	Alphaproteobacteria_unclassified	Alphaproteobacteria_unclassified
Otu01172	7	Bacteria	Verrucomicrobia	Verrucomicrobiae	Verrucomicrobiales	DEV007
Otu01173	7	Bacteria	Proteobacteria	Gammaproteobacteria	Thiotrichales	Piscirickettsiaceae	endosymbionts
Otu01174	7	Bacteria	Spirochaetae	Spirochaetes	MSBL8	MSBL8_unclassified
Otu01175	7	Bacteria	Spirochaetae	Spirochaetes	MSBL8	MSBL8_unclassified
Otu01176	7	Bacteria	Spirochaetae	Spirochaetes	Spirochaetes_unclassified	Spirochaetes_unclassified
Otu01177	7	Bacteria	Actinobacteria	Acidimicrobiia	Acidimicrobiales	OM1_clade
Otu01178	7	Bacteria	Actinobacteria	Acidimicrobiia	Acidimicrobiales	OM1_clade
Otu01179	7	Bacteria	Actinobacteria	Acidimicrobiia	Acidimicrobiales	OM1_clade
Otu01180	7	Bacteria	Verrucomicrobia	Verrucomicrobiae	Verrucomicrobiales	DEV007
Otu01181	7	Bacteria	Bacteroidetes	Bacteroidetes_unclassified	Bacteroidetes_unclassified	Bacteroidetes_unclassified
Otu01182	7	Bacteria	Bacteria_unclassified	Bacteria_unclassified	Bacteria_unclassified	Bacteria_unclassified
Otu01183	7	Bacteria	Bacteria_unclassified	Bacteria_unclassified	Bacteria_unclassified	Bacteria_unclassified
Otu01184	7	Bacteria	Bacteria_unclassified	Bacteria_unclassified	Bacteria_unclassified	Bacteria_unclassified
Otu01185	7	Bacteria	Bacteria_unclassified	Bacteria_unclassified	Bacteria_unclassified	Bacteria_unclassified
Otu01186	7	Bacteria	Chloroflexi	Anaerolineae	Anaerolineales	Anaerolineaceae
Otu01187	7	Bacteria	Bacteria_unclassified	Bacteria_unclassified	Bacteria_unclassified	Bacteria_unclassified
Otu01188	7	Bacteria	Bacteria_unclassified	Bacteria_unclassified	Bacteria_unclassified	Bacteria_unclassified
Otu01189	7	Bacteria	Bacteria_unclassified	Bacteria_unclassified	Bacteria_unclassified	Bacteria_unclassified
Otu01190	7	Bacteria	Bacteria_unclassified	Bacteria_unclassified	Bacteria_unclassified	Bacteria_unclassified
Otu01191	7	Bacteria	Bacteria_unclassified	Bacteria_unclassified	Bacteria_unclassified	Bacteria_unclassified
Otu01192	7	Bacteria	Synergistetes	Synergistia	Synergistales	Synergistaceae
Otu01193	7	Bacteria	Proteobacteria	Deltaproteobacteria	Bdellovibrionales	Bdellovibrionaceae	OM27_clade
Otu01194	7	Bacteria	Proteobacteria	Deltaproteobacteria	Bdellovibrionales	Bdellovibrionaceae	OM27_clade
Otu01195	7	Bacteria	Proteobacteria	Deltaproteobacteria	Syntrophobacterales	Syntrophobacteraceae
Otu01196	7	Bacteria	Chlorobi	Ignavibacteria	Ignavibacteriales	IheB3-7
Otu01197	7	Bacteria	Chlorobi	Ignavibacteria	Ignavibacteriales	Ignavibacteriaceae	Ignavibacterium
Otu01198	7	Bacteria	BD1-5	BD1-5_unclassified	BD1-5_unclassified	BD1-5_unclassified
Otu01199	7	Bacteria	Proteobacteria	Betaproteobacteria	Methylophilales	Methylophilaceae	Methylotenera
Otu01200	7	Bacteria	BD1-5	BD1-5_unclassified	BD1-5_unclassified	BD1-5_unclassified
Otu01201	7	Bacteria	Gemmatimonadetes	Gemmatimonadetes	Gemmatimonadetes_unclassified	Gemmatimonadetes_unclassified
Otu01202	7	Bacteria	BD1-5	BD1-5_unclassified	BD1-5_unclassified	BD1-5_unclassified
Otu01203	7	Bacteria	Proteobacteria	Deltaproteobacteria	Desulfovibrionales	Desulfovibrionales_unclassified
Otu01204	7	Bacteria	Proteobacteria	Deltaproteobacteria	Myxococcales	0319-6G20
Otu01205	7	Bacteria	Proteobacteria	Alphaproteobacteria	Rhodobacterales	Rhodobacteraceae
Otu01206	7	Bacteria	Bacteroidetes	SB-1	SB-1_unclassified	SB-1_unclassified
Otu01207	7	Bacteria	Proteobacteria	Deltaproteobacteria	Desulfovibrionales	Desulfovibrionales_unclassified
Otu01208	7	Bacteria	Firmicutes	Clostridia	Clostridiales	Clostridiaceae_1
Otu01209	7	Bacteria	Synergistetes	Synergistia	Synergistales	Synergistaceae	Aminomonas
Otu01210	7	Archaea	Euryarchaeota	Halobacteria	Halobacteriales	Deep_Sea_Hydrothermal_Vent_Gp_6
Otu01211	7	Bacteria	Synergistetes	Synergistia	Synergistales	Synergistaceae
Otu01212	7	Bacteria	Proteobacteria	Proteobacteria_unclassified	Proteobacteria_unclassified	Proteobacteria_unclassified
Otu01213	7	Bacteria	Planctomycetes	Planctomycetacia	Planctomycetales	Planctomycetaceae
Otu01214	7	Bacteria	Proteobacteria	Epsilonproteobacteria	Epsilonproteobacteria_unclassified	Epsilonproteobacteria_unclassified
Otu01215	7	Bacteria	Lentisphaerae	113B434	113B434_unclassified	113B434_unclassified
Otu01216	7	Bacteria	Proteobacteria	Proteobacteria_unclassified	Proteobacteria_unclassified	Proteobacteria_unclassified
Otu01217	7	Bacteria	Proteobacteria	Proteobacteria_unclassified	Proteobacteria_unclassified	Proteobacteria_unclassified
Otu01218	7	Bacteria	Proteobacteria	Betaproteobacteria	Burkholderiales	Burkholderiales_unclassified
Otu01219	7	Bacteria	Planctomycetes	Phycisphaerae	Phycisphaerales	ODP1230B30.02_sediment_group
Otu01220	7	Bacteria	Bacteroidetes	BD2-2	BD2-2_unclassified	BD2-2_unclassified
Otu01221	7	Bacteria	Bacteroidetes	BD2-2	BD2-2_unclassified	BD2-2_unclassified
Otu01222	7	Bacteria	Acidobacteria	Holophagae	Acanthopleuribacterales	Acanthopleuribacteraceae	Acanthopleuribacter
Otu01223	7	Bacteria	Bacteroidetes	Cytophagia	Cytophagia_unclassified	Cytophagia_unclassified
Otu01224	7	Bacteria	Firmicutes	Clostridia	Clostridiales	Christensenellaceae
Otu01225	7	Bacteria	Firmicutes	Clostridia	Clostridiales	Clostridiales_Incertae_Sedis	Dethiosulfatibacter
Otu01226	7	Bacteria	Firmicutes	Clostridia	Clostridiales	P._palm_C-A_51
Otu01227	7	Bacteria	Firmicutes	Clostridia	Clostridiales	Clostridiales_Incertae_Sedis	Dethiosulfatibacter
Otu01228	7	Bacteria	Proteobacteria	Gammaproteobacteria	Alteromonadales	Alteromonadaceae
Otu01229	7	Bacteria	Chloroflexi	Ardenticatenia	Ardenticatenia_unclassified	Ardenticatenia_unclassified
Otu01230	7	Bacteria	Firmicutes	Clostridia	Clostridiales	Clostridiales_Incertae_Sedis	Dethiosulfatibacter
Otu01231	7	Bacteria	Spirochaetae	Spirochaetes	Spirochaetales	Spirochaetaceae	Spirochaeta
Otu01232	7	Bacteria	Proteobacteria	Alphaproteobacteria	Rickettsiales	TK34
Otu01233	7	Bacteria	Spirochaetae	Spirochaetes	Spirochaetales	Spirochaetaceae	Spirochaeta
Otu01234	7	Bacteria	Spirochaetae	Spirochaetes	Spirochaetales	Spirochaetaceae	Spirochaeta
Otu01235	7	Bacteria	Spirochaetae	Spirochaetes	Spirochaetales	Spirochaetaceae	Spirochaeta
Otu01236	7	Bacteria	Spirochaetae	Spirochaetes	Spirochaetales	Spirochaetaceae	Spirochaeta
Otu01237	7	Bacteria	Spirochaetae	Spirochaetes	Spirochaetales	Spirochaetaceae	Spirochaeta
Otu01238	7	Bacteria	Synergistetes	Synergistia	Synergistales	Synergistaceae	Aminomonas
Otu01239	7	Bacteria	Proteobacteria	Gammaproteobacteria	Alteromonadales	Alteromonadaceae	BD1-7_clade
Otu01240	7	Bacteria	Proteobacteria	Gammaproteobacteria	Alteromonadales	Psychromonadaceae	Psychromonas
Otu01241	7	Bacteria	Proteobacteria	Deltaproteobacteria	Myxococcales	Myxococcales_unclassified
Otu01242	7	Bacteria	Spirochaetae	Spirochaetes	Spirochaetales	Spirochaetaceae	Spirochaeta
Otu01243	7	Bacteria	Proteobacteria	Gammaproteobacteria	Alteromonadales	Alteromonadaceae	OM60_clade
Otu01244	7	Bacteria	Acidobacteria	Holophagae	Subgroup_10	Sva0725
Otu01245	7	Bacteria	Proteobacteria	Gammaproteobacteria	Alteromonadales	Alteromonadaceae
Otu01246	7	Bacteria	Proteobacteria	Alphaproteobacteria	Rhodobacterales	Rhodobacteraceae
Otu01247	7	Bacteria	Proteobacteria	Gammaproteobacteria	Alteromonadales	Alteromonadaceae
Otu01248	7	Bacteria	Proteobacteria	Alphaproteobacteria	Rhodobacterales	Rhodobacteraceae	Pacificibacter
Otu01249	7	Bacteria	Bacteroidetes	Flavobacteriia	Flavobacteriales	Flavobacteriaceae	Algibacter
Otu01250	7	Bacteria	Bacteroidetes	Flavobacteriia	Flavobacteriales	Flavobacteriaceae
Otu01251	7	Bacteria	Proteobacteria	Deltaproteobacteria	Bdellovibrionales	Bacteriovoracaceae	Peredibacter
Otu01252	7	Bacteria	Proteobacteria	Gammaproteobacteria	Alteromonadales	Alteromonadaceae
Otu01253	7	Bacteria	Proteobacteria	Deltaproteobacteria	Desulfuromonadales	Desulfuromonadales_unclassified
Otu01254	7	Bacteria	Bacteroidetes	SB-1	SB-1_unclassified	SB-1_unclassified
Otu01255	7	Bacteria	Proteobacteria	Deltaproteobacteria	Desulfuromonadales	Desulfuromonadaceae	Desulfuromonas
Otu01256	7	Bacteria	Proteobacteria	Deltaproteobacteria	Desulfuromonadales	Geobacteraceae	Geothermobacter
Otu01257	7	Bacteria	Proteobacteria	Alphaproteobacteria	OCS116_clade	OCS116_clade_unclassified
Otu01258	7	Bacteria	Bacteroidetes	SB-1	SB-1_unclassified	SB-1_unclassified
Otu01259	7	Bacteria	Candidate_division_WS3	Candidate_division_WS3_unclassified	Candidate_division_WS3_unclassified	Candidate_division_WS3_unclassified
Otu01260	7	Bacteria	Proteobacteria	Deltaproteobacteria	Desulfuromonadales	Desulfuromonadaceae	Desulfuromonas
Otu01261	7	Bacteria	Bacteroidetes	Bacteroidetes_Incertae_Sedis	Unknown_Order	Unknown_Family	Prolixibacter
Otu01262	7	Bacteria	Proteobacteria	Gammaproteobacteria	E01-9C-26_marine_group	E01-9C-26_marine_group_unclassified
Otu01263	7	Bacteria	Proteobacteria	Gammaproteobacteria	Oceanospirillales	Oceanospirillaceae	Neptuniibacter
Otu01264	7	Bacteria	Candidate_division_WS3	Candidate_division_WS3_unclassified	Candidate_division_WS3_unclassified	Candidate_division_WS3_unclassified
Otu01265	7	Bacteria	Proteobacteria	Gammaproteobacteria	Oceanospirillales	SS1-B-06-26
Otu01266	7	Bacteria	Proteobacteria	Deltaproteobacteria	Desulfuromonadales	Desulfuromonadales_unclassified
Otu01267	7	Bacteria	Proteobacteria	Deltaproteobacteria	Desulfuromonadales	Geobacteraceae	Geothermobacter
Otu01268	7	Bacteria	Candidate_division_WS3	Candidate_division_WS3_unclassified	Candidate_division_WS3_unclassified	Candidate_division_WS3_unclassified
Otu01269	7	Bacteria	Proteobacteria	Deltaproteobacteria	Desulfovibrionales	Desulfovibrionales_unclassified
Otu01270	7	Bacteria	Proteobacteria	Deltaproteobacteria	Deltaproteobacteria_unclassified	Deltaproteobacteria_unclassified
Otu01271	7	Bacteria	Proteobacteria	Deltaproteobacteria	Desulfuromonadales	M113
Otu01272	7	Bacteria	Bacteroidetes	Bacteroidetes_Incertae_Sedis	Unknown_Order	Unknown_Family	Prolixibacter
Otu01273	7	Bacteria	Hyd24-12	Hyd24-12_unclassified	Hyd24-12_unclassified	Hyd24-12_unclassified
Otu01274	7	Bacteria	Proteobacteria	Deltaproteobacteria	Desulfuromonadales	Desulfuromonadales_unclassified
Otu01275	7	Bacteria	Firmicutes	Negativicutes	Selenomonadales	Veillonellaceae
Otu01276	7	Bacteria	Bacteroidetes	BD2-2	BD2-2_unclassified	BD2-2_unclassified
Otu01277	7	Bacteria	Bacteroidetes	Flavobacteriia	Flavobacteriales	Flavobacteriaceae	Dokdonia
Otu01278	7	Bacteria	Firmicutes	Clostridia	Clostridiales	Clostridiales_unclassified
Otu01279	7	Bacteria	Proteobacteria	Deltaproteobacteria	Desulfuromonadales	Desulfuromonadales_unclassified
Otu01280	7	Bacteria	Proteobacteria	Deltaproteobacteria	Deltaproteobacteria_unclassified	Deltaproteobacteria_unclassified
Otu01281	6	Bacteria	Proteobacteria	Gammaproteobacteria	Alteromonadales	Alteromonadaceae	Haliea
Otu01282	6	Bacteria	Proteobacteria	Gammaproteobacteria	Alteromonadales	Colwelliaceae	Colwellia
Otu01283	6	Bacteria	Bacteria_unclassified	Bacteria_unclassified	Bacteria_unclassified	Bacteria_unclassified
Otu01284	6	Bacteria	Bacteroidetes	Flavobacteriia	Flavobacteriales	Flavobacteriaceae	Ulvibacter
Otu01285	6	Bacteria	Bacteria_unclassified	Bacteria_unclassified	Bacteria_unclassified	Bacteria_unclassified
Otu01286	6	Bacteria	Candidate_division_WS3	Candidate_division_WS3_unclassified	Candidate_division_WS3_unclassified	Candidate_division_WS3_unclassified
Otu01287	6	Bacteria	Firmicutes	Clostridia	Clostridiales	Ruminococcaceae
Otu01288	6	Bacteria	Bacteria_unclassified	Bacteria_unclassified	Bacteria_unclassified	Bacteria_unclassified
Otu01289	6	Bacteria	Bacteria_unclassified	Bacteria_unclassified	Bacteria_unclassified	Bacteria_unclassified
Otu01290	6	Bacteria	Bacteroidetes	Flavobacteriia	Flavobacteriales	Cryomorphaceae	Crocinitomix
Otu01291	6	Bacteria	Bacteroidetes	Flavobacteriia	Flavobacteriales	Flavobacteriaceae
Otu01292	6	Bacteria	Verrucomicrobia	Verrucomicrobiae	Verrucomicrobiales	Verrucomicrobiaceae	Persicirhabdus
Otu01293	6	Bacteria	Bacteroidetes	Flavobacteriia	Flavobacteriales	Cryomorphaceae	Owenweeksia
Otu01294	6	Bacteria	Verrucomicrobia	Verrucomicrobiae	Verrucomicrobiales	DEV007
Otu01295	6	Bacteria	Bacteria_unclassified	Bacteria_unclassified	Bacteria_unclassified	Bacteria_unclassified
Otu01296	6	Bacteria	Firmicutes	Clostridia	Clostridiales	Family_XIII	Anaerovorax
Otu01297	6	Bacteria	Proteobacteria	Deltaproteobacteria	Sva0485	Sva0485_unclassified
Otu01298	6	Bacteria	Firmicutes	Clostridia	Clostridiales	Ruminococcaceae	Incertae_Sedis
Otu01299	6	Bacteria	Spirochaetae	Spirochaetes	Spirochaetales	Spirochaetaceae	Spirochaeta
Otu01300	6	Bacteria	Firmicutes	Clostridia	Clostridiales	P._palm_C-A_51
Otu01301	6	Bacteria	Gemmatimonadetes	Gemmatimonadetes	BD2-11_terrestrial_group	BD2-11_terrestrial_group_unclassified
Otu01302	6	Bacteria	Firmicutes	Clostridia	Clostridiales	JTB215
Otu01303	6	Bacteria	Bacteria_unclassified	Bacteria_unclassified	Bacteria_unclassified	Bacteria_unclassified
Otu01304	6	Bacteria	Firmicutes	Clostridia	Clostridiales	Clostridiales_unclassified
Otu01305	6	Bacteria	Bacteroidetes	SB-1	SB-1_unclassified	SB-1_unclassified
Otu01306	6	Bacteria	Firmicutes	Clostridia	Clostridiales	JTB215
Otu01307	6	Bacteria	Firmicutes	Clostridia	Clostridiales	vadinBB60
Otu01308	6	Bacteria	Proteobacteria	Deltaproteobacteria	Desulfobacterales	Desulfobacteraceae	Sva0081_sediment_group
Otu01309	6	Bacteria	Firmicutes	Clostridia	Clostridiales	Syntrophomonadaceae
Otu01310	6	Bacteria	Proteobacteria	Gammaproteobacteria	Gammaproteobacteria_unclassified	Gammaproteobacteria_unclassified
Otu01311	6	Bacteria	Bacteria_unclassified	Bacteria_unclassified	Bacteria_unclassified	Bacteria_unclassified
Otu01312	6	Bacteria	Firmicutes	Clostridia	Clostridiales	Clostridiales_Incertae_Sedis	Dethiosulfatibacter
Otu01313	6	Bacteria	Bacteria_unclassified	Bacteria_unclassified	Bacteria_unclassified	Bacteria_unclassified
Otu01314	6	Bacteria	Spirochaetae	Spirochaetes	Spirochaetales	Spirochaetaceae	Spirochaeta
Otu01315	6	Bacteria	Spirochaetae	Spirochaetes	Spirochaetales	Spirochaetaceae	Spirochaeta
Otu01316	6	Bacteria	Bacteria_unclassified	Bacteria_unclassified	Bacteria_unclassified	Bacteria_unclassified
Otu01317	6	Bacteria	Spirochaetae	Spirochaetes	Spirochaetales	Spirochaetaceae	Spirochaeta
Otu01318	6	Bacteria	Bacteria_unclassified	Bacteria_unclassified	Bacteria_unclassified	Bacteria_unclassified
Otu01319	6	Bacteria	Proteobacteria	Gammaproteobacteria	Alteromonadales	Alteromonadaceae	Haliea
Otu01320	6	Bacteria	Proteobacteria	Gammaproteobacteria	Gammaproteobacteria_Incertae_Sedis	Unknown_Family	Sedimenticola
Otu01321	6	Bacteria	Bacteroidetes	SB-1	SB-1_unclassified	SB-1_unclassified
Otu01322	6	Bacteria	Bacteria_unclassified	Bacteria_unclassified	Bacteria_unclassified	Bacteria_unclassified
Otu01323	6	Bacteria	Bacteria_unclassified	Bacteria_unclassified	Bacteria_unclassified	Bacteria_unclassified
Otu01324	6	Bacteria	Proteobacteria	Gammaproteobacteria	Alteromonadales	Psychromonadaceae	Psychromonas
Otu01325	6	Bacteria	Bacteroidetes	Flavobacteriia	Flavobacteriales	Flavobacteriaceae	Maribacter
Otu01326	6	Bacteria	Candidate_division_OD1	Candidate_division_OD1_unclassified	Candidate_division_OD1_unclassified	Candidate_division_OD1_unclassified
Otu01327	6	Bacteria	Bacteroidetes	VC2.1_Bac22	VC2.1_Bac22_unclassified	VC2.1_Bac22_unclassified
Otu01328	6	Bacteria	Proteobacteria	Deltaproteobacteria	Desulfobacterales	Desulfobulbaceae	Desulfopila
Otu01329	6	Bacteria	Proteobacteria	Deltaproteobacteria	Myxococcales	Sandaracinaceae
Otu01330	6	Bacteria	Proteobacteria	Epsilonproteobacteria	Epsilonproteobacteria_unclassified	Epsilonproteobacteria_unclassified
Otu01331	6	Bacteria	Proteobacteria	Deltaproteobacteria	Desulfovibrionales	Desulfovibrionales_unclassified
Otu01332	6	Bacteria	Bacteroidetes	Flavobacteriia	Flavobacteriales	Flavobacteriaceae	Lutibacter
Otu01333	6	Bacteria	Proteobacteria	Deltaproteobacteria	Desulfobacterales	Desulfobacteraceae
Otu01334	6	Bacteria	Proteobacteria	Deltaproteobacteria	Desulfobacterales	Desulfobulbaceae
Otu01335	6	Bacteria	Proteobacteria	Deltaproteobacteria	Desulfobacterales	Desulfobacteraceae
Otu01336	6	Bacteria	Proteobacteria	Deltaproteobacteria	Desulfobacterales	Desulfobulbaceae
Otu01337	6	Bacteria	Chloroflexi	Anaerolineae	Anaerolineales	Anaerolineaceae
Otu01338	6	Bacteria	Spirochaetae	Spirochaetes	Spirochaetes_unclassified	Spirochaetes_unclassified
Otu01339	6	Bacteria	Proteobacteria	Deltaproteobacteria	Desulfobacterales	Desulfobacteraceae	Desulfobacula
Otu01340	6	Bacteria	Actinobacteria	Acidimicrobiia	Acidimicrobiales	OM1_clade
Otu01341	6	Bacteria	Proteobacteria	Deltaproteobacteria	Desulfobacterales	Desulfobulbaceae
Otu01342	6	Bacteria	Actinobacteria	Acidimicrobiia	Acidimicrobiales	OM1_clade
Otu01343	6	Bacteria	Proteobacteria	Epsilonproteobacteria	Campylobacterales	Helicobacteraceae	Sulfurovum
Otu01344	6	Bacteria	Proteobacteria	Deltaproteobacteria	Desulfobacterales	Desulfobacteraceae	Desulfobacula
Otu01345	6	Bacteria	Chloroflexi	Anaerolineae	Anaerolineales	Anaerolineaceae
Otu01346	6	Bacteria	Proteobacteria	Epsilonproteobacteria	Campylobacterales	Campylobacteraceae	Sulfurospirillum
Otu01347	6	Bacteria	Proteobacteria	Deltaproteobacteria	Desulfobacterales	Desulfobulbaceae	Desulfofustis
Otu01348	6	Bacteria	Proteobacteria	Epsilonproteobacteria	Campylobacterales	Helicobacteraceae	Sulfurimonas
Otu01349	6	Bacteria	Proteobacteria	Epsilonproteobacteria	Campylobacterales	Helicobacteraceae	Sulfurimonas
Otu01350	6	Bacteria	Proteobacteria	Epsilonproteobacteria	Campylobacterales	Helicobacteraceae	Sulfurovum
Otu01351	6	Bacteria	Chloroflexi	Anaerolineae	Anaerolineales	Anaerolineaceae
Otu01352	6	Bacteria	Proteobacteria	Epsilonproteobacteria	Campylobacterales	Helicobacteraceae	Sulfurovum
Otu01353	6	Bacteria	Proteobacteria	Deltaproteobacteria	Desulfobacterales	Desulfobacteraceae	Desulfobacter
Otu01354	6	Bacteria	Proteobacteria	Deltaproteobacteria	Desulfobacterales	Desulfobacteraceae	SEEP-SRB1
Otu01355	6	Bacteria	Proteobacteria	Gammaproteobacteria	Xanthomonadales	JTB255_marine_benthic_group
Otu01356	6	Bacteria	Proteobacteria	Epsilonproteobacteria	Campylobacterales	Campylobacteraceae	Sulfurospirillum
Otu01357	6	Bacteria	Bacteria_unclassified	Bacteria_unclassified	Bacteria_unclassified	Bacteria_unclassified
Otu01358	6	Bacteria	Proteobacteria	Deltaproteobacteria	Myxococcales	Myxococcales_unclassified
Otu01359	6	Bacteria	Firmicutes	Clostridia	Clostridiales	Clostridiales_Incertae_Sedis	Dethiosulfatibacter
Otu01360	6	Bacteria	Verrucomicrobia	Verrucomicrobiae	Verrucomicrobiales	DEV007
Otu01361	6	Bacteria	Bacteroidetes	Flavobacteriia	Flavobacteriales	Flavobacteriales_unclassified
Otu01362	6	Bacteria	Bacteroidetes	Flavobacteriia	Flavobacteriales	Cryomorphaceae	Crocinitomix
Otu01363	6	Bacteria	Bacteroidetes	Flavobacteriia	Flavobacteriales	Flavobacteriaceae	Robiginitalea
Otu01364	6	Bacteria	Bacteria_unclassified	Bacteria_unclassified	Bacteria_unclassified	Bacteria_unclassified
Otu01365	6	Bacteria	Verrucomicrobia	Verrucomicrobiae	Verrucomicrobiales	DEV007
Otu01366	6	Bacteria	Bacteria_unclassified	Bacteria_unclassified	Bacteria_unclassified	Bacteria_unclassified
Otu01367	6	Bacteria	Candidate_division_WS3	Candidate_division_WS3_unclassified	Candidate_division_WS3_unclassified	Candidate_division_WS3_unclassified
Otu01368	6	Bacteria	Thermotogae	Thermotogae	Thermotogales	Thermotogaceae	SC103
Otu01369	6	Bacteria	Firmicutes	Clostridia	Clostridiales	Clostridiales_Incertae_Sedis	Dethiosulfatibacter
Otu01370	6	Bacteria	Thermotogae	Thermotogae	Thermotogales	Thermotogaceae	SC103
Otu01371	6	Bacteria	Chloroflexi	Anaerolineae	Anaerolineales	Anaerolineaceae
Otu01372	6	Bacteria	Chloroflexi	Anaerolineae	Anaerolineales	Anaerolineaceae	Ornatilinea
Otu01373	6	Bacteria	Candidate_division_WS3	Candidate_division_WS3_unclassified	Candidate_division_WS3_unclassified	Candidate_division_WS3_unclassified
Otu01374	6	Bacteria	Proteobacteria	Deltaproteobacteria	Syntrophobacterales	Syntrophaceae
Otu01375	6	Bacteria	BD1-5	BD1-5_unclassified	BD1-5_unclassified	BD1-5_unclassified
Otu01376	6	Bacteria	Proteobacteria	Deltaproteobacteria	Myxococcales	Myxococcales_unclassified
Otu01377	6	Bacteria	Bacteroidetes	SB-1	SB-1_unclassified	SB-1_unclassified
Otu01378	6	Bacteria	Bacteria_unclassified	Bacteria_unclassified	Bacteria_unclassified	Bacteria_unclassified
Otu01379	6	Bacteria	Proteobacteria	Deltaproteobacteria	Desulfobacterales	Desulfobulbaceae	Desulforhopalus
Otu01380	6	Bacteria	Proteobacteria	Deltaproteobacteria	Desulfobacterales	Desulfobulbaceae
Otu01381	6	Bacteria	Proteobacteria	Deltaproteobacteria	Desulfobacterales	Desulfobacteraceae	Sva0081_sediment_group
Otu01382	6	Bacteria	Proteobacteria	Deltaproteobacteria	Desulfobacterales	Desulfobulbaceae
Otu01383	6	Bacteria	Proteobacteria	Deltaproteobacteria	Desulfobacterales	Desulfobulbaceae	Desulfobulbus
Otu01384	6	Bacteria	Proteobacteria	Deltaproteobacteria	Desulfobacterales	Desulfobacteraceae	Desulfobacula
Otu01385	6	Bacteria	Proteobacteria	Deltaproteobacteria	Desulfovibrionales	Desulfovibrionales_unclassified
Otu01386	6	Bacteria	Proteobacteria	Deltaproteobacteria	Desulfobacterales	Desulfobacteraceae
Otu01387	6	Bacteria	Spirochaetae	Spirochaetes	Spirochaetales	Spirochaetaceae	Spirochaeta
Otu01388	6	Bacteria	Synergistetes	Synergistia	Synergistales	Synergistaceae	Aminomonas
Otu01389	6	Bacteria	Bacteria_unclassified	Bacteria_unclassified	Bacteria_unclassified	Bacteria_unclassified
Otu01390	6	Bacteria	Actinobacteria	Actinobacteria_unclassified	Actinobacteria_unclassified	Actinobacteria_unclassified
Otu01391	6	Bacteria	Bacteroidetes	vadinHA17	vadinHA17_unclassified	vadinHA17_unclassified
Otu01392	6	Bacteria	Proteobacteria	Alphaproteobacteria	Rhodobacterales	Rhodobacteraceae
Otu01393	6	Bacteria	Bacteria_unclassified	Bacteria_unclassified	Bacteria_unclassified	Bacteria_unclassified
Otu01394	6	Bacteria	Proteobacteria	Alphaproteobacteria	Rhodobacterales	Rhodobacteraceae
Otu01395	6	Bacteria	Bacteria_unclassified	Bacteria_unclassified	Bacteria_unclassified	Bacteria_unclassified
Otu01396	6	Bacteria	Proteobacteria	Alphaproteobacteria	Rhodobacterales	Rhodobacteraceae
Otu01397	6	Bacteria	Proteobacteria	Deltaproteobacteria	Desulfuromonadales	Sva1033
Otu01398	6	Bacteria	Bacteria_unclassified	Bacteria_unclassified	Bacteria_unclassified	Bacteria_unclassified
Otu01399	6	Bacteria	Proteobacteria	Gammaproteobacteria	Thiotrichales	Thiotrichaceae	Leucothrix
Otu01400	6	Bacteria	Bacteroidetes	Bacteroidetes_unclassified	Bacteroidetes_unclassified	Bacteroidetes_unclassified
Otu01401	6	Bacteria	Bacteroidetes	Bacteroidetes_unclassified	Bacteroidetes_unclassified	Bacteroidetes_unclassified
Otu01402	6	Bacteria	Proteobacteria	Deltaproteobacteria	Desulfuromonadales	Desulfuromonadaceae	Desulfuromusa
Otu01403	6	Bacteria	Lentisphaerae	R76-B128	R76-B128_unclassified	R76-B128_unclassified
Otu01404	6	Bacteria	Chlorobi	Ignavibacteria	Ignavibacteriales	IheB3-7
Otu01405	6	Bacteria	Proteobacteria	Deltaproteobacteria	Deltaproteobacteria_unclassified	Deltaproteobacteria_unclassified
Otu01406	6	Bacteria	Bacteria_unclassified	Bacteria_unclassified	Bacteria_unclassified	Bacteria_unclassified
Otu01407	6	Bacteria	Proteobacteria	Alphaproteobacteria	Rhodobacterales	Rhodobacteraceae
Otu01408	6	Bacteria	Proteobacteria	Alphaproteobacteria	Rhizobiales	Rhodobiaceae	Rhodobium
Otu01409	6	Bacteria	Proteobacteria	Alphaproteobacteria	Rhizobiales	Phyllobacteriaceae	Pseudahrensia
Otu01410	6	Bacteria	Proteobacteria	Proteobacteria_unclassified	Proteobacteria_unclassified	Proteobacteria_unclassified
Otu01411	6	Bacteria	Bacteria_unclassified	Bacteria_unclassified	Bacteria_unclassified	Bacteria_unclassified
Otu01412	6	Bacteria	Proteobacteria	Alphaproteobacteria	Rhodobacterales	Rhodobacteraceae
Otu01413	6	Bacteria	Bacteroidetes	Sphingobacteriia	Sphingobacteriales	Saprospiraceae
Otu01414	6	Bacteria	Proteobacteria	Proteobacteria_unclassified	Proteobacteria_unclassified	Proteobacteria_unclassified
Otu01415	6	Bacteria	Bacteroidetes	Sphingobacteriia	Sphingobacteriales	Saprospiraceae	Lewinella
Otu01416	6	Bacteria	Bacteroidetes	Sphingobacteriia	Sphingobacteriales	Sphingobacteriales_unclassified
Otu01417	6	Bacteria	Proteobacteria	Proteobacteria_unclassified	Proteobacteria_unclassified	Proteobacteria_unclassified
Otu01418	6	Bacteria	Proteobacteria	Deltaproteobacteria	Desulfarculales	Desulfarculaceae
Otu01419	6	Bacteria	Proteobacteria	Deltaproteobacteria	Desulfarculales	Desulfarculaceae
Otu01420	6	Bacteria	Acidobacteria	Acidobacteria	Subgroup_17	Subgroup_17_unclassified
Otu01421	6	Bacteria	Bacteroidetes	Sphingobacteriia	Sphingobacteriales
Otu01422	6	Bacteria	Bacteroidetes	BD2-2	BD2-2_unclassified	BD2-2_unclassified
Otu01423	6	Bacteria	Tenericutes	Mollicutes	NB1-n	NB1-n_unclassified
Otu01424	6	Bacteria	Proteobacteria	Deltaproteobacteria	Desulfuromonadales	Desulfuromonadales_unclassified
Otu01425	6	Bacteria	Proteobacteria	Alphaproteobacteria	Rhodobacterales	Rhodobacteraceae
Otu01426	6	Bacteria	Proteobacteria	Deltaproteobacteria	Desulfuromonadales	Desulfuromonadales_unclassified
Otu01427	6	Bacteria	Tenericutes	Mollicutes	NB1-n	NB1-n_unclassified
Otu01428	6	Bacteria	Proteobacteria	Alphaproteobacteria	DB1-14	DB1-14_unclassified
Otu01429	6	Bacteria	Bacteroidetes	Bacteroidetes_unclassified	Bacteroidetes_unclassified	Bacteroidetes_unclassified
Otu01430	6	Bacteria	Bacteroidetes	Bacteroidetes_unclassified	Bacteroidetes_unclassified	Bacteroidetes_unclassified
Otu01431	6	Bacteria	Firmicutes	Clostridia	Clostridiales	Christensenellaceae	Christensenella
Otu01432	6	Bacteria	Planctomycetes	Planctomycetacia	Planctomycetales	Planctomycetaceae	Pir4_lineage
Otu01433	6	Bacteria	Proteobacteria	Deltaproteobacteria	Desulfuromonadales	Desulfuromonadales_unclassified
Otu01434	6	Bacteria	Bacteroidetes	Bacteroidetes_unclassified	Bacteroidetes_unclassified	Bacteroidetes_unclassified
Otu01435	6	Bacteria	Planctomycetes	Planctomycetacia	Planctomycetales	Planctomycetaceae	Rhodopirellula
Otu01436	6	Archaea	Euryarchaeota	Halobacteria	Halobacteriales	Deep_Sea_Hydrothermal_Vent_Gp_6
Otu01437	6	Bacteria	Bacteroidetes	Bacteroidetes_unclassified	Bacteroidetes_unclassified	Bacteroidetes_unclassified
Otu01438	6	Bacteria	Bacteroidetes	Bacteroidia	Bacteroidales	Bacteroidales_unclassified
Otu01439	6	Bacteria	Chloroflexi	Anaerolineae	Anaerolineales	Anaerolineaceae
Otu01440	6	Bacteria	TA06	TA06_unclassified	TA06_unclassified	TA06_unclassified
Otu01441	6	Bacteria	Proteobacteria	Gammaproteobacteria	Vibrionales	Vibrionaceae	Vibrio
Otu01442	6	Bacteria	Proteobacteria	Deltaproteobacteria	Deltaproteobacteria_unclassified	Deltaproteobacteria_unclassified
Otu01443	6	Bacteria	Chloroflexi	Anaerolineae	Anaerolineales	Anaerolineaceae
Otu01444	6	Bacteria	Deferribacteres	Deferribacteres	Deferribacterales	Deferribacterales_Incertae_Sedis	Caldithrix
Otu01445	6	Bacteria	Proteobacteria	Gammaproteobacteria	Gammaproteobacteria_unclassified	Gammaproteobacteria_unclassified
Otu01446	6	Bacteria	Deferribacteres	Deferribacteres	Deferribacterales	Deferribacterales_Incertae_Sedis	Caldithrix
Otu01447	6	Bacteria	Bacteroidetes	Bacteroidetes_unclassified	Bacteroidetes_unclassified	Bacteroidetes_unclassified
Otu01448	6	Bacteria	Fibrobacteres	Fibrobacteria	Fibrobacterales	Fibrobacterales_unclassified
Otu01449	6	Bacteria	Proteobacteria	Gammaproteobacteria	Gammaproteobacteria_unclassified	Gammaproteobacteria_unclassified
Otu01450	6	Bacteria	Proteobacteria	Proteobacteria_unclassified	Proteobacteria_unclassified	Proteobacteria_unclassified
Otu01451	6	Bacteria	Proteobacteria	Deltaproteobacteria	Bdellovibrionales	Bdellovibrionaceae	OM27_clade
Otu01452	6	Bacteria	Proteobacteria	Gammaproteobacteria	Gammaproteobacteria_unclassified	Gammaproteobacteria_unclassified
Otu01453	6	Bacteria	Proteobacteria	Proteobacteria_unclassified	Proteobacteria_unclassified	Proteobacteria_unclassified
Otu01454	6	Bacteria	Proteobacteria	Gammaproteobacteria	Order_Incertae_Sedis	Family_Incertae_Sedis	Marinicella
Otu01455	6	Bacteria	Proteobacteria	Gammaproteobacteria	HOC36	HOC36_unclassified
Otu01456	6	Bacteria	Proteobacteria	Deltaproteobacteria	Desulfovibrionales	Desulfovibrionales_unclassified
Otu01457	6	Bacteria	Proteobacteria	Gammaproteobacteria	Gammaproteobacteria_unclassified	Gammaproteobacteria_unclassified
Otu01458	6	Bacteria	Bacteroidetes	Bacteroidetes_unclassified	Bacteroidetes_unclassified	Bacteroidetes_unclassified
Otu01459	6	Bacteria	Candidate_division_BRC1	Candidate_division_BRC1_unclassified	Candidate_division_BRC1_unclassified	Candidate_division_BRC1_unclassified
Otu01460	6	Bacteria	Fibrobacteres	Fibrobacteria	Fibrobacteria_Incertae_Sedis	Unknown_Family	possible_genus_03
Otu01461	6	Bacteria	Bacteroidetes	Bacteroidetes_unclassified	Bacteroidetes_unclassified	Bacteroidetes_unclassified
Otu01462	6	Bacteria	Spirochaetae	Spirochaetes	Spirochaetales	Leptospiraceae
Otu01463	6	Bacteria	Candidate_division_BRC1	Candidate_division_BRC1_unclassified	Candidate_division_BRC1_unclassified	Candidate_division_BRC1_unclassified
Otu01464	6	Bacteria	Spirochaetae	Spirochaetes	Spirochaetales	Spirochaetaceae	Spirochaeta
Otu01465	6	Bacteria	Bacteroidetes	Cytophagia	Order_II	Rhodothermaceae
Otu01466	6	Bacteria	Chloroflexi	Chloroflexi_unclassified	Chloroflexi_unclassified	Chloroflexi_unclassified
Otu01467	6	Bacteria	Proteobacteria	Deltaproteobacteria	Desulfuromonadales	Desulfuromonadales_unclassified
Otu01468	6	Bacteria	Bacteroidetes	Cytophagia	Order_II	Rhodothermaceae
Otu01469	6	Bacteria	Proteobacteria	Deltaproteobacteria	Desulfuromonadales	Desulfuromonadales_unclassified
Otu01470	6	Bacteria	Proteobacteria	Deltaproteobacteria	Desulfuromonadales	Desulfuromonadales_unclassified
Otu01471	6	Bacteria	Bacteroidetes	Bacteroidia	Bacteroidales	Marinilabiaceae
Otu01472	6	Bacteria	Bacteroidetes	Bacteroidia	Bacteroidales	MgMjR-022
Otu01473	6	Bacteria	Proteobacteria	Gammaproteobacteria	Gammaproteobacteria_unclassified	Gammaproteobacteria_unclassified
Otu01474	5	Bacteria	Proteobacteria	Deltaproteobacteria	Desulfuromonadales	Desulfuromonadales_unclassified
Otu01475	5	Bacteria	Proteobacteria	Gammaproteobacteria	Xanthomonadales	JTB255_marine_benthic_group
Otu01476	5	Bacteria	Bacteroidetes	Bacteroidetes_unclassified	Bacteroidetes_unclassified	Bacteroidetes_unclassified
Otu01477	5	Bacteria	Actinobacteria	OPB41	OPB41_unclassified	OPB41_unclassified
Otu01478	5	Bacteria	Proteobacteria	Gammaproteobacteria	Xanthomonadales	JTB255_marine_benthic_group
Otu01479	5	Bacteria	Candidate_division_OP8	Candidate_division_OP8_unclassified	Candidate_division_OP8_unclassified	Candidate_division_OP8_unclassified
Otu01480	5	Bacteria	Proteobacteria	Deltaproteobacteria	Desulfobacterales	Desulfobacteraceae	Desulfobacterium
Otu01481	5	Bacteria	Proteobacteria	Gammaproteobacteria	Xanthomonadales	JTB255_marine_benthic_group
Otu01482	5	Bacteria	Candidate_division_WS3	Candidate_division_WS3_unclassified	Candidate_division_WS3_unclassified	Candidate_division_WS3_unclassified
Otu01483	5	Bacteria	Proteobacteria	Deltaproteobacteria	Desulfuromonadales	Desulfuromonadales_unclassified
Otu01484	5	Bacteria	Bacteria_unclassified	Bacteria_unclassified	Bacteria_unclassified	Bacteria_unclassified
Otu01485	5	Bacteria	Proteobacteria	Deltaproteobacteria	Desulfovibrionales	Desulfovibrionaceae
Otu01486	5	Bacteria	Proteobacteria	Deltaproteobacteria	Desulfuromonadales	Desulfuromonadales_unclassified
Otu01487	5	Bacteria	Proteobacteria	Deltaproteobacteria	Desulfuromonadales	Desulfuromonadaceae	Desulfuromonas
Otu01488	5	Bacteria	Proteobacteria	Deltaproteobacteria	Desulfovibrionales	Desulfovibrionales_unclassified
Otu01489	5	Bacteria	Proteobacteria	Gammaproteobacteria	KI89A_clade	KI89A_clade_unclassified
Otu01490	5	Bacteria	Firmicutes	Clostridia	Clostridiales	Clostridiaceae_1	Clostridium_sensu_stricto_1
Otu01491	5	Bacteria	Proteobacteria	Gammaproteobacteria	Run-SP154	Run-SP154_unclassified
Otu01492	5	Bacteria	Bacteroidetes	Bacteroidetes_unclassified	Bacteroidetes_unclassified	Bacteroidetes_unclassified
Otu01493	5	Bacteria	Proteobacteria	Deltaproteobacteria	Desulfuromonadales	Desulfuromonadales_unclassified
Otu01494	5	Bacteria	Proteobacteria	Deltaproteobacteria	Desulfuromonadales	Desulfuromonadales_unclassified
Otu01495	5	Bacteria	Bacteria_unclassified	Bacteria_unclassified	Bacteria_unclassified	Bacteria_unclassified
Otu01496	5	Bacteria	Proteobacteria	TA18	TA18_unclassified	TA18_unclassified
Otu01497	5	Bacteria	Candidate_division_WS3	Candidate_division_WS3_unclassified	Candidate_division_WS3_unclassified	Candidate_division_WS3_unclassified
Otu01498	5	Bacteria	Proteobacteria	Deltaproteobacteria	Desulfuromonadales	Desulfuromonadales_unclassified
Otu01499	5	Bacteria	Bacteroidetes	Sphingobacteriia	Sphingobacteriales	Saprospiraceae
Otu01500	5	Bacteria	Candidate_division_WS3	Candidate_division_WS3_unclassified	Candidate_division_WS3_unclassified	Candidate_division_WS3_unclassified
Otu01501	5	Bacteria	Bacteroidetes	Bacteroidia	Bacteroidales	Marinilabiaceae	Marinifilum
Otu01502	5	Bacteria	Proteobacteria	Deltaproteobacteria	Desulfuromonadales	Desulfuromonadales_unclassified
Otu01503	5	Bacteria	Proteobacteria	Gammaproteobacteria	Oceanospirillales	Oceanospirillaceae	Neptuniibacter
Otu01504	5	Bacteria	Proteobacteria	Deltaproteobacteria	Desulfuromonadales	Desulfuromonadaceae	Desulfuromonas
Otu01505	5	Bacteria	Firmicutes	Clostridia	Clostridiales	Clostridiales_unclassified
Otu01506	5	Bacteria	Bacteria_unclassified	Bacteria_unclassified	Bacteria_unclassified	Bacteria_unclassified
Otu01507	5	Bacteria	Proteobacteria	Alphaproteobacteria	Rhodobacterales	Rhodobacteraceae
Otu01508	5	Bacteria	Planctomycetes	Phycisphaerae	MSBL9	MSBL9_unclassified
Otu01509	5	Bacteria	Proteobacteria	Alphaproteobacteria	Rhodobacterales	Rhodobacteraceae
Otu01510	5	Bacteria	Candidate_division_WS3	Candidate_division_WS3_unclassified	Candidate_division_WS3_unclassified	Candidate_division_WS3_unclassified
Otu01511	5	Bacteria	Proteobacteria	Deltaproteobacteria	Desulfuromonadales	M113
Otu01512	5	Bacteria	Proteobacteria	Gammaproteobacteria	Oceanospirillales	SS1-B-06-26
Otu01513	5	Bacteria	Proteobacteria	Deltaproteobacteria	Desulfarculales	Desulfarculaceae
Otu01514	5	Bacteria	Proteobacteria	Deltaproteobacteria	Desulfovibrionales	Desulfovibrionales_unclassified
Otu01515	5	Bacteria	Proteobacteria	Deltaproteobacteria	Desulfovibrionales	Desulfovibrionales_unclassified
Otu01516	5	Bacteria	Bacteroidetes	Bacteroidia	Bacteroidales	Marinilabiaceae	Marinifilum
Otu01517	5	Bacteria	Bacteroidetes	Bacteroidetes_unclassified	Bacteroidetes_unclassified	Bacteroidetes_unclassified
Otu01518	5	Bacteria	Candidate_division_WS3	Candidate_division_WS3_unclassified	Candidate_division_WS3_unclassified	Candidate_division_WS3_unclassified
Otu01519	5	Bacteria	Firmicutes	Firmicutes_unclassified	Firmicutes_unclassified	Firmicutes_unclassified
Otu01520	5	Bacteria	Proteobacteria	Gammaproteobacteria	KI89A_clade	KI89A_clade_unclassified
Otu01521	5	Bacteria	Proteobacteria	Gammaproteobacteria	E01-9C-26_marine_group	E01-9C-26_marine_group_unclassified
Otu01522	5	Archaea	Euryarchaeota	Methanomicrobia	Methanosarcinales	Methanosarcinaceae	Methanosarcina
Otu01523	5	Bacteria	Firmicutes	Firmicutes_unclassified	Firmicutes_unclassified	Firmicutes_unclassified
Otu01524	5	Bacteria	Candidate_division_OP8	Candidate_division_OP8_unclassified	Candidate_division_OP8_unclassified	Candidate_division_OP8_unclassified
Otu01525	5	Bacteria	Proteobacteria	Deltaproteobacteria	Desulfuromonadales	Desulfuromonadaceae	Desulfuromonas
Otu01526	5	Bacteria	Proteobacteria	Deltaproteobacteria	Desulfovibrionales	Desulfovibrionales_unclassified
Otu01527	5	Bacteria	Candidate_division_WS3	Candidate_division_WS3_unclassified	Candidate_division_WS3_unclassified	Candidate_division_WS3_unclassified
Otu01528	5	Bacteria	Candidate_division_WS3	Candidate_division_WS3_unclassified	Candidate_division_WS3_unclassified	Candidate_division_WS3_unclassified
Otu01529	5	Bacteria	Proteobacteria	Gammaproteobacteria	KI89A_clade	KI89A_clade_unclassified
Otu01530	5	Bacteria	Firmicutes	Firmicutes_unclassified	Firmicutes_unclassified	Firmicutes_unclassified
Otu01531	5	Bacteria	Proteobacteria	Deltaproteobacteria	Desulfuromonadales	Desulfuromonadales_unclassified
Otu01532	5	Bacteria	Bacteroidetes	Flavobacteriia	Flavobacteriales	Flavobacteriaceae	Ulvibacter
Otu01533	5	Bacteria	Proteobacteria	Deltaproteobacteria	Desulfovibrionales	Desulfovibrionales_unclassified
Otu01534	5	Bacteria	Acidobacteria	Holophagae	Subgroup_10	Sva0725
Otu01535	5	Bacteria	Candidate_division_TM7	Candidate_division_TM7_unclassified	Candidate_division_TM7_unclassified	Candidate_division_TM7_unclassified
Otu01536	5	Bacteria	Proteobacteria	Deltaproteobacteria	Bdellovibrionales	Bacteriovoracaceae	Deferrisoma
Otu01537	5	Bacteria	Proteobacteria	Deltaproteobacteria	Myxococcales	Sandaracinaceae
Otu01538	5	Bacteria	Candidate_division_TM7	Candidate_division_TM7_unclassified	Candidate_division_TM7_unclassified	Candidate_division_TM7_unclassified
Otu01539	5	Bacteria	Proteobacteria	Deltaproteobacteria	Bdellovibrionales	Bdellovibrionaceae	OM27_clade
Otu01540	5	Bacteria	Proteobacteria	Alphaproteobacteria	Rhizobiales	Phyllobacteriaceae	Cohaesibacter
Otu01541	5	Bacteria	Proteobacteria	Alphaproteobacteria	Rhizobiales	Rhizobiales_unclassified
Otu01542	5	Bacteria	Proteobacteria	Alphaproteobacteria	Rhodobacterales	Rhodobacteraceae
Otu01543	5	Bacteria	Bacteroidetes	Flavobacteriia	Flavobacteriales	Flavobacteriaceae	Lutibacter
Otu01544	5	Bacteria	Acidobacteria	Holophagae	Subgroup_10	CA002
Otu01545	5	Bacteria	Bacteroidetes	Flavobacteriia	Flavobacteriales	Flavobacteriaceae
Otu01546	5	Bacteria	Verrucomicrobia	Verrucomicrobiae	Verrucomicrobiales	DEV007
Otu01547	5	Bacteria	Bacteroidetes	Flavobacteriia	Flavobacteriales	Schleiferiaceae	Schleiferia
Otu01548	5	Bacteria	Bacteroidetes	Flavobacteriia	Flavobacteriales	Cryomorphaceae	Owenweeksia
Otu01549	5	Bacteria	Chlorobi	Ignavibacteria	Ignavibacteriales	BSV26
Otu01550	5	Bacteria	Chlorobi	Ignavibacteria	Ignavibacteriales	IheB3-7
Otu01551	5	Bacteria	Chlorobi	Ignavibacteria	Ignavibacteriales	PHOS-HE36
Otu01552	5	Bacteria	Planctomycetes	Phycisphaerae	SHA-43	SHA-43_unclassified
Otu01553	5	Bacteria	Proteobacteria	Alphaproteobacteria	Alphaproteobacteria_unclassified	Alphaproteobacteria_unclassified
Otu01554	5	Bacteria	Bacteria_unclassified	Bacteria_unclassified	Bacteria_unclassified	Bacteria_unclassified
Otu01555	5	Bacteria	Firmicutes	Erysipelotrichia	Erysipelotrichales	Erysipelotrichaceae	Holdemania
Otu01556	5	Bacteria	Spirochaetae	Spirochaetes	Spirochaetales	Spirochaetaceae	Spirochaeta
Otu01557	5	Bacteria	Proteobacteria	Gammaproteobacteria	Gammaproteobacteria_unclassified	Gammaproteobacteria_unclassified
Otu01558	5	Bacteria	Spirochaetae	Spirochaetes	Spirochaetales	Leptospiraceae
Otu01559	5	Bacteria	Proteobacteria	Gammaproteobacteria	Gammaproteobacteria_unclassified	Gammaproteobacteria_unclassified
Otu01560	5	Bacteria	Proteobacteria	Gammaproteobacteria	Gammaproteobacteria_unclassified	Gammaproteobacteria_unclassified
Otu01561	5	Bacteria	Spirochaetae	Spirochaetes	Spirochaetales	Spirochaetaceae	Spirochaeta
Otu01562	5	Bacteria	Spirochaetae	Spirochaetes	Spirochaetales	Spirochaetaceae	Spirochaeta
Otu01563	5	Bacteria	Proteobacteria	Gammaproteobacteria	Gammaproteobacteria_unclassified	Gammaproteobacteria_unclassified
Otu01564	5	Bacteria	Spirochaetae	Spirochaetes	Spirochaetales	Spirochaetaceae	Spirochaeta
Otu01565	5	Bacteria	Proteobacteria	Gammaproteobacteria	Gammaproteobacteria_unclassified	Gammaproteobacteria_unclassified
Otu01566	5	Bacteria	Proteobacteria	Gammaproteobacteria	Gammaproteobacteria_unclassified	Gammaproteobacteria_unclassified
Otu01567	5	Bacteria	Proteobacteria	Gammaproteobacteria	Gammaproteobacteria_unclassified	Gammaproteobacteria_unclassified
Otu01568	5	Bacteria	Proteobacteria	Gammaproteobacteria	Gammaproteobacteria_unclassified	Gammaproteobacteria_unclassified
Otu01569	5	Bacteria	Proteobacteria	Gammaproteobacteria	Gammaproteobacteria_unclassified	Gammaproteobacteria_unclassified
Otu01570	5	Bacteria	Proteobacteria	Gammaproteobacteria	Gammaproteobacteria_unclassified	Gammaproteobacteria_unclassified
Otu01571	5	Bacteria	Proteobacteria	Gammaproteobacteria	Gammaproteobacteria_unclassified	Gammaproteobacteria_unclassified
Otu01572	5	Bacteria	Proteobacteria	Gammaproteobacteria	Gammaproteobacteria_unclassified	Gammaproteobacteria_unclassified
Otu01573	5	Bacteria	Proteobacteria	Gammaproteobacteria	Gammaproteobacteria_unclassified	Gammaproteobacteria_unclassified
Otu01574	5	Bacteria	Proteobacteria	Gammaproteobacteria	Gammaproteobacteria_unclassified	Gammaproteobacteria_unclassified
Otu01575	5	Bacteria	Proteobacteria	Gammaproteobacteria	Gammaproteobacteria_unclassified	Gammaproteobacteria_unclassified
Otu01576	5	Bacteria	Proteobacteria	Gammaproteobacteria	Gammaproteobacteria_unclassified	Gammaproteobacteria_unclassified
Otu01577	5	Bacteria	Spirochaetae	Spirochaetes	Spirochaetales	Spirochaetaceae	Spirochaeta
Otu01578	5	Bacteria	Actinobacteria	Acidimicrobiia	Acidimicrobiales	Sva0996_marine_group
Otu01579	5	Bacteria	Proteobacteria	Deltaproteobacteria	Myxococcales	Haliangiaceae	Haliangium
Otu01580	5	Bacteria	Bacteroidetes	Bacteroidetes_unclassified	Bacteroidetes_unclassified	Bacteroidetes_unclassified
Otu01581	5	Bacteria	Proteobacteria	Deltaproteobacteria	Myxococcales	Phaselicystidaceae	Phaselicystis
Otu01582	5	Bacteria	Chloroflexi	Anaerolineae	Anaerolineales	Anaerolineaceae	Ornatilinea
Otu01583	5	Bacteria	Chloroflexi	Anaerolineae	Anaerolineales	Anaerolineaceae
Otu01584	5	Bacteria	Proteobacteria	Alphaproteobacteria	Rhodospirillales	Rhodospirillales_unclassified
Otu01585	5	Bacteria	Acidobacteria	Acidobacteria	Subgroup_18	Subgroup_18_unclassified
Otu01586	5	Bacteria	Proteobacteria	Deltaproteobacteria	Desulfuromonadales	GR-WP33-58
Otu01587	5	Bacteria	Chloroflexi	Anaerolineae	Anaerolineales	Anaerolineaceae
Otu01588	5	Bacteria	Candidate_division_OD1	Candidate_division_OD1_unclassified	Candidate_division_OD1_unclassified	Candidate_division_OD1_unclassified
Otu01589	5	Bacteria	Tenericutes	Mollicutes	NB1-n	NB1-n_unclassified
Otu01590	5	Bacteria	Bacteroidetes	Bacteroidetes_unclassified	Bacteroidetes_unclassified	Bacteroidetes_unclassified
Otu01591	5	Bacteria	Proteobacteria	Alphaproteobacteria	SB1-18	SB1-18_unclassified
Otu01592	5	Bacteria	Actinobacteria	Acidimicrobiia	Acidimicrobiales	OM1_clade
Otu01593	5	Bacteria	Proteobacteria	Epsilonproteobacteria	Campylobacterales	Helicobacteraceae	Sulfurimonas
Otu01594	5	Bacteria	Actinobacteria	Acidimicrobiia	Acidimicrobiales	Sva0996_marine_group
Otu01595	5	Bacteria	Bacteroidetes	Bacteroidetes_unclassified	Bacteroidetes_unclassified	Bacteroidetes_unclassified
Otu01596	5	Bacteria	Proteobacteria	Epsilonproteobacteria	Campylobacterales	Helicobacteraceae	Sulfurovum
Otu01597	5	Bacteria	Proteobacteria	Epsilonproteobacteria	Campylobacterales	Helicobacteraceae	Sulfurovum
Otu01598	5	Bacteria	Proteobacteria	Epsilonproteobacteria	Campylobacterales	Helicobacteraceae	Sulfurovum
Otu01599	5	Bacteria	Proteobacteria	Deltaproteobacteria	Desulfuromonadales	M113
Otu01600	5	Bacteria	Gemmatimonadetes	Gemmatimonadetes	PAUC43f_marine_benthic_group	PAUC43f_marine_benthic_group_unclassified
Otu01601	5	Bacteria	Proteobacteria	Deltaproteobacteria	Myxococcales	Myxococcales_unclassified
Otu01602	5	Bacteria	Proteobacteria	Gammaproteobacteria	Thiotrichales	Piscirickettsiaceae	endosymbionts
Otu01603	5	Bacteria	Thermotogae	Thermotogae	Thermotogales	Thermotogaceae	SC103
Otu01604	5	Bacteria	Candidate_division_OD1	Candidate_division_OD1_unclassified	Candidate_division_OD1_unclassified	Candidate_division_OD1_unclassified
Otu01605	5	Bacteria	Chlorobi	Ignavibacteria	Ignavibacteriales	IheB3-7
Otu01606	5	Bacteria	Proteobacteria	Alphaproteobacteria	Rhodobacterales	Rhodobacteraceae
Otu01607	5	Bacteria	Proteobacteria	Alphaproteobacteria	Rhodobacterales	Rhodobacteraceae
Otu01608	5	Bacteria	Proteobacteria	Gammaproteobacteria	Thiotrichales	Piscirickettsiaceae	endosymbionts
Otu01609	5	Bacteria	BD1-5	BD1-5_unclassified	BD1-5_unclassified	BD1-5_unclassified
Otu01610	5	Bacteria	Proteobacteria	Alphaproteobacteria	Rhodobacterales	Rhodobacteraceae
Otu01611	5	Bacteria	Proteobacteria	Gammaproteobacteria	Thiotrichales	Piscirickettsiaceae	endosymbionts
Otu01612	5	Bacteria	Proteobacteria	Deltaproteobacteria	Desulfuromonadales	Desulfuromonadales_unclassified
Otu01613	5	Bacteria	Verrucomicrobia	Opitutae	Puniceicoccales	Puniceicoccaceae	Lentimonas
Otu01614	5	Archaea	Euryarchaeota	Halobacteria	Halobacteriales	Deep_Sea_Hydrothermal_Vent_Gp_6
Otu01615	5	Bacteria	Proteobacteria	Deltaproteobacteria	Myxococcales	Myxococcales_unclassified
Otu01616	5	Bacteria	Proteobacteria	Deltaproteobacteria	Desulfobacterales	Desulfobacteraceae
Otu01617	5	Bacteria	Actinobacteria	Actinobacteria_unclassified	Actinobacteria_unclassified	Actinobacteria_unclassified
Otu01618	5	Archaea	Euryarchaeota	Halobacteria	Halobacteriales	Deep_Sea_Hydrothermal_Vent_Gp_6
Otu01619	5	Archaea	Euryarchaeota	Halobacteria	Halobacteriales	Deep_Sea_Hydrothermal_Vent_Gp_6
Otu01620	5	Archaea	Euryarchaeota	Halobacteria	Halobacteriales	Deep_Sea_Hydrothermal_Vent_Gp_6
Otu01621	5	Bacteria	Bacteroidetes	Bacteroidetes_unclassified	Bacteroidetes_unclassified	Bacteroidetes_unclassified
Otu01622	5	Bacteria	Bacteroidetes	Bacteroidetes_unclassified	Bacteroidetes_unclassified	Bacteroidetes_unclassified
Otu01623	5	Bacteria	Bacteroidetes	Bacteroidetes_unclassified	Bacteroidetes_unclassified	Bacteroidetes_unclassified
Otu01624	5	Bacteria	Firmicutes	Clostridia	Clostridiales	Family_XII	Guggenheimella
Otu01625	5	Bacteria	Proteobacteria	Gammaproteobacteria	Alteromonadales	Alteromonadaceae
Otu01626	5	Bacteria	Acidobacteria	Acidobacteria	Subgroup_9	Subgroup_9_unclassified
Otu01627	5	Bacteria	Bacteria_unclassified	Bacteria_unclassified	Bacteria_unclassified	Bacteria_unclassified
Otu01628	5	Bacteria	Bacteria_unclassified	Bacteria_unclassified	Bacteria_unclassified	Bacteria_unclassified
Otu01629	5	Bacteria	Lentisphaerae	Oligosphaeria	Oligosphaeria_unclassified	Oligosphaeria_unclassified
Otu01630	5	Bacteria	Proteobacteria	Gammaproteobacteria	Alteromonadales	Alteromonadaceae
Otu01631	5	Bacteria	Lentisphaerae	Lentisphaerae_unclassified	Lentisphaerae_unclassified	Lentisphaerae_unclassified
Otu01632	5	Bacteria	Synergistetes	Synergistia	Synergistales	Synergistaceae
Otu01633	5	Bacteria	Firmicutes	Clostridia	Clostridiales	Clostridiales_unclassified
Otu01634	5	Bacteria	Proteobacteria	Deltaproteobacteria	Desulfobacterales	Desulfobacteraceae
Otu01635	5	Bacteria	Bacteroidetes	BD2-2	BD2-2_unclassified	BD2-2_unclassified
Otu01636	5	Bacteria	Planctomycetes	OM190	OM190_unclassified	OM190_unclassified
Otu01637	5	Bacteria	Proteobacteria	Deltaproteobacteria	Desulfobacterales	Desulfobacteraceae
Otu01638	5	Bacteria	Proteobacteria	Deltaproteobacteria	Desulfobacterales	Desulfobulbaceae	Desulfobulbus
Otu01639	5	Bacteria	Bacteroidetes	BD2-2	BD2-2_unclassified	BD2-2_unclassified
Otu01640	5	Bacteria	Bacteria_unclassified	Bacteria_unclassified	Bacteria_unclassified	Bacteria_unclassified
Otu01641	5	Bacteria	Proteobacteria	Deltaproteobacteria	Desulfobacterales	Desulfobacteraceae
Otu01642	5	Bacteria	Firmicutes	Clostridia	Clostridiales	Peptococcaceae	Desulfosporosinus
Otu01643	5	Bacteria	Bacteroidetes	Sphingobacteriia	Sphingobacteriales	Saprospiraceae
Otu01644	5	Bacteria	Proteobacteria	Deltaproteobacteria	Desulfobacterales	Desulfobacteraceae
Otu01645	5	Bacteria	Chloroflexi	Caldilineae	Caldilineales	Caldilineaceae
Otu01646	5	Bacteria	Bacteroidetes	Sphingobacteriia	Sphingobacteriales	Sphingobacteriales_unclassified
Otu01647	5	Bacteria	Firmicutes	Clostridia	Clostridiales	Ruminococcaceae	Fastidiosipila
Otu01648	5	Bacteria	Bacteroidetes	Cytophagia	Cytophagales	Flammeovirgaceae	Reichenbachiella
Otu01649	5	Bacteria	Gemmatimonadetes	Gemmatimonadetes	BD2-11_terrestrial_group	BD2-11_terrestrial_group_unclassified
Otu01650	5	Bacteria	Proteobacteria	Alphaproteobacteria	Rickettsiales	Rickettsiaceae	Rickettsia
Otu01651	5	Bacteria	Bacteria_unclassified	Bacteria_unclassified	Bacteria_unclassified	Bacteria_unclassified
Otu01652	5	Bacteria	Proteobacteria	Deltaproteobacteria	Desulfobacterales	Desulfobacteraceae
Otu01653	5	Bacteria	Proteobacteria	Deltaproteobacteria	Deltaproteobacteria_unclassified	Deltaproteobacteria_unclassified
Otu01654	5	Bacteria	Proteobacteria	Deltaproteobacteria	Deltaproteobacteria_unclassified	Deltaproteobacteria_unclassified
Otu01655	5	Bacteria	Proteobacteria	Deltaproteobacteria	Deltaproteobacteria_unclassified	Deltaproteobacteria_unclassified
Otu01656	5	Bacteria	Chloroflexi	Chloroflexi_unclassified	Chloroflexi_unclassified	Chloroflexi_unclassified
Otu01657	5	Bacteria	Proteobacteria	Deltaproteobacteria	Desulfobacterales	Desulfobacteraceae
Otu01658	5	Bacteria	Bacteria_unclassified	Bacteria_unclassified	Bacteria_unclassified	Bacteria_unclassified
Otu01659	5	Bacteria	SHA-109	SHA-109_unclassified	SHA-109_unclassified	SHA-109_unclassified
Otu01660	5	Bacteria	Proteobacteria	Deltaproteobacteria	Desulfobacterales	Desulfobulbaceae	Desulforhopalus
Otu01661	5	Bacteria	Firmicutes	Clostridia	Clostridiales	Clostridiales_unclassified
Otu01662	5	Bacteria	Proteobacteria	Deltaproteobacteria	Desulfobacterales	Desulfobacteraceae	Desulfosarcina
Otu01663	5	Bacteria	Proteobacteria	Deltaproteobacteria	Desulfobacterales	Desulfobulbaceae	Desulfurivibrio
Otu01664	5	Bacteria	Proteobacteria	Deltaproteobacteria	Desulfobacterales	Desulfobacteraceae
Otu01665	5	Bacteria	Proteobacteria	Deltaproteobacteria	Desulfobacterales	Desulfobacteraceae
Otu01666	5	Bacteria	Proteobacteria	Deltaproteobacteria	Desulfobacterales	Desulfobulbaceae
Otu01667	5	Bacteria	Proteobacteria	Deltaproteobacteria	Desulfobacterales	Desulfobacteraceae	Desulfobacter
Otu01668	5	Bacteria	Proteobacteria	Proteobacteria_unclassified	Proteobacteria_unclassified	Proteobacteria_unclassified
Otu01669	5	Bacteria	Proteobacteria	Proteobacteria_unclassified	Proteobacteria_unclassified	Proteobacteria_unclassified
Otu01670	5	Bacteria	Proteobacteria	Deltaproteobacteria	Desulfobacterales	Desulfobacteraceae
Otu01671	5	Bacteria	Bacteroidetes	Sphingobacteriia	Sphingobacteriales	Saprospiraceae	Portibacter
Otu01672	5	Bacteria	Proteobacteria	Proteobacteria_unclassified	Proteobacteria_unclassified	Proteobacteria_unclassified
Otu01673	5	Bacteria	Firmicutes	Clostridia	Clostridiales	JTB215
Otu01674	5	Bacteria	Bacteroidetes	Sphingobacteriia	Sphingobacteriales	Saprospiraceae
Otu01675	5	Bacteria	Proteobacteria	Proteobacteria_unclassified	Proteobacteria_unclassified	Proteobacteria_unclassified
Otu01676	5	Bacteria	Proteobacteria	Deltaproteobacteria	Desulfobacterales	Desulfobacteraceae
Otu01677	5	Bacteria	Proteobacteria	Deltaproteobacteria	Desulfobacterales	Desulfobulbaceae
Otu01678	5	Bacteria	Proteobacteria	Deltaproteobacteria	Desulfobacterales	Desulfobacteraceae	SEEP-SRB1
Otu01679	5	Bacteria	Proteobacteria	Proteobacteria_unclassified	Proteobacteria_unclassified	Proteobacteria_unclassified
Otu01680	5	Bacteria	Bacteria_unclassified	Bacteria_unclassified	Bacteria_unclassified	Bacteria_unclassified
Otu01681	5	Bacteria	Bacteroidetes	Sphingobacteriia	Sphingobacteriales	Saprospiraceae
Otu01682	5	Bacteria	Proteobacteria	Deltaproteobacteria	Desulfobacterales	Desulfobulbaceae
Otu01683	5	Bacteria	Firmicutes	Clostridia	Clostridiales	Clostridiaceae_1
Otu01684	5	Bacteria	Bacteroidetes	Sphingobacteriia	Sphingobacteriales	Chitinophagaceae	Taibaiella
Otu01685	5	Bacteria	Firmicutes	Clostridia	Clostridiales	Ruminococcaceae
Otu01686	5	Bacteria	Proteobacteria	Deltaproteobacteria	Desulfobacterales	Desulfobacteraceae
Otu01687	5	Bacteria	Bacteroidetes	BD2-2	BD2-2_unclassified	BD2-2_unclassified
Otu01688	5	Bacteria	Proteobacteria	Deltaproteobacteria	Desulfobacterales	Desulfobulbaceae
Otu01689	5	Bacteria	Bacteroidetes	Sphingobacteriia	Sphingobacteriales	Saprospiraceae
Otu01690	5	Bacteria	Bacteria_unclassified	Bacteria_unclassified	Bacteria_unclassified	Bacteria_unclassified
Otu01691	5	Bacteria	Bacteria_unclassified	Bacteria_unclassified	Bacteria_unclassified	Bacteria_unclassified
Otu01692	5	Bacteria	Bacteria_unclassified	Bacteria_unclassified	Bacteria_unclassified	Bacteria_unclassified
Otu01693	5	Bacteria	Synergistetes	Synergistia	Synergistales	Synergistaceae
Otu01694	5	Bacteria	Synergistetes	Synergistia	Synergistales	Synergistaceae
Otu01695	5	Bacteria	Bacteria_unclassified	Bacteria_unclassified	Bacteria_unclassified	Bacteria_unclassified
Otu01696	5	Bacteria	Synergistetes	Synergistia	Synergistales	Synergistaceae
Otu01697	5	Bacteria	Cyanobacteria	Melainabacteria	Gastranaerophilales	Gastranaerophilales_unclassified
Otu01698	5	Bacteria	Proteobacteria	Deltaproteobacteria	Desulfobacterales	Desulfobacteraceae
Otu01699	5	Bacteria	Bacteroidetes	SB-1	SB-1_unclassified	SB-1_unclassified
Otu01700	5	Bacteria	Bacteria_unclassified	Bacteria_unclassified	Bacteria_unclassified	Bacteria_unclassified
Otu01701	5	Bacteria	Acidobacteria	Subgroup_26	Subgroup_26_unclassified	Subgroup_26_unclassified
Otu01702	5	Bacteria	Proteobacteria	Alphaproteobacteria	Sphingomonadales	Erythrobacteraceae	Altererythrobacter
Otu01703	5	Bacteria	Bacteroidetes	Sphingobacteriia	Sphingobacteriales	Saprospiraceae
Otu01704	5	Bacteria	Firmicutes	Clostridia	Clostridiales	Clostridiales_unclassified
Otu01705	5	Bacteria	Bacteroidetes	SB-1	SB-1_unclassified	SB-1_unclassified
Otu01706	5	Bacteria	Tenericutes	Mollicutes	Mollicutes_unclassified	Mollicutes_unclassified
Otu01707	5	Bacteria	Firmicutes	Clostridia	Clostridiales	Ruminococcaceae
Otu01708	5	Bacteria	Deferribacteres	Deferribacteres	Deferribacterales	Deferribacterales_unclassified
Otu01709	5	Bacteria	Chloroflexi	Anaerolineae	Anaerolineales	Anaerolineaceae
Otu01710	5	Bacteria	Deferribacteres	Deferribacteres	Deferribacterales	Deferribacterales_Incertae_Sedis	Caldithrix
Otu01711	5	Bacteria	Nitrospirae	Nitrospira	Nitrospirales	Nitrospiraceae
Otu01712	5	Bacteria	Acidobacteria	Holophagae	Subgroup_23	Subgroup_23_unclassified
Otu01713	5	Bacteria	Acidobacteria	Holophagae	Subgroup_23	Subgroup_23_unclassified
Otu01714	5	Bacteria	Proteobacteria	Proteobacteria_unclassified	Proteobacteria_unclassified	Proteobacteria_unclassified
Otu01715	5	Bacteria	Proteobacteria	Gammaproteobacteria	Gammaproteobacteria_unclassified	Gammaproteobacteria_unclassified
Otu01716	5	Bacteria	Bacteroidetes	Sphingobacteriia	Sphingobacteriales	WCHB1-69
Otu01717	5	Bacteria	Spirochaetae	Spirochaetes	Spirochaetales	Leptospiraceae	Turneriella
Otu01718	5	Bacteria	Proteobacteria	Deltaproteobacteria	Desulfobacterales	Desulfobacteraceae	Desulfofrigus
Otu01719	5	Bacteria	Firmicutes	Clostridia	Clostridiales	Ruminococcaceae	Fastidiosipila
Otu01720	5	Bacteria	Proteobacteria	Deltaproteobacteria	Deltaproteobacteria_unclassified	Deltaproteobacteria_unclassified
Otu01721	5	Bacteria	Chloroflexi	KD4-96	KD4-96_unclassified	KD4-96_unclassified
Otu01722	5	Bacteria	Bacteria_unclassified	Bacteria_unclassified	Bacteria_unclassified	Bacteria_unclassified
Otu01723	5	Bacteria	Firmicutes	Clostridia	Clostridiales	Clostridiales_Incertae_Sedis	Dethiosulfatibacter
Otu01724	5	Bacteria	Firmicutes	Clostridia	Clostridiales	Caldicoprobacteraceae	Caldicoprobacter
Otu01725	5	Bacteria	Bacteria_unclassified	Bacteria_unclassified	Bacteria_unclassified	Bacteria_unclassified
Otu01726	5	Bacteria	Candidate_division_SR1	Candidate_division_SR1_unclassified	Candidate_division_SR1_unclassified	Candidate_division_SR1_unclassified
Otu01727	5	Bacteria	Proteobacteria	Deltaproteobacteria	Deltaproteobacteria_unclassified	Deltaproteobacteria_unclassified
Otu01728	5	Bacteria	Proteobacteria	Deltaproteobacteria	Deltaproteobacteria_unclassified	Deltaproteobacteria_unclassified
Otu01729	5	Bacteria	Bacteria_unclassified	Bacteria_unclassified	Bacteria_unclassified	Bacteria_unclassified
Otu01730	5	Bacteria	Proteobacteria	Deltaproteobacteria	Desulfobacterales	Desulfobacteraceae
Otu01731	5	Bacteria	Bacteria_unclassified	Bacteria_unclassified	Bacteria_unclassified	Bacteria_unclassified
Otu01732	5	Bacteria	Bacteroidetes	SB-1	SB-1_unclassified	SB-1_unclassified
Otu01733	5	Bacteria	Proteobacteria	Deltaproteobacteria	Desulfobacterales	Desulfobulbaceae	Desulfobulbus
Otu01734	5	Bacteria	Proteobacteria	Deltaproteobacteria	Desulfobacterales	Desulfobacteraceae	Desulfobacula
Otu01735	5	Bacteria	Bacteria_unclassified	Bacteria_unclassified	Bacteria_unclassified	Bacteria_unclassified
Otu01736	5	Bacteria	Bacteria_unclassified	Bacteria_unclassified	Bacteria_unclassified	Bacteria_unclassified
Otu01737	5	Bacteria	Synergistetes	Synergistia	Synergistales	Synergistaceae	Aminomonas
Otu01738	5	Bacteria	Bacteria_unclassified	Bacteria_unclassified	Bacteria_unclassified	Bacteria_unclassified
Otu01739	4	Bacteria	Proteobacteria	Alphaproteobacteria	Rhodobacterales	Rhodobacteraceae
Otu01740	4	Bacteria	Proteobacteria	Deltaproteobacteria	Desulfuromonadales	Desulfuromonadales_unclassified
Otu01741	4	Archaea	Euryarchaeota	Halobacteria	Halobacteriales	Deep_Sea_Hydrothermal_Vent_Gp_6
Otu01742	4	Bacteria	Bacteria_unclassified	Bacteria_unclassified	Bacteria_unclassified	Bacteria_unclassified
Otu01743	4	Bacteria	Bacteria_unclassified	Bacteria_unclassified	Bacteria_unclassified	Bacteria_unclassified
Otu01744	4	Bacteria	Proteobacteria	Deltaproteobacteria	Desulfuromonadales	Desulfuromonadales_unclassified
Otu01745	4	Bacteria	Proteobacteria	Alphaproteobacteria	Rhodobacterales	Rhodobacteraceae
Otu01746	4	Bacteria	Bacteroidetes	Sphingobacteriia	Sphingobacteriales	Saprospiraceae
Otu01747	4	Bacteria	Proteobacteria	Deltaproteobacteria	Desulfuromonadales	Desulfuromonadales_unclassified
Otu01748	4	Bacteria	Bacteroidetes	Sphingobacteriia	Sphingobacteriales	Saprospiraceae
Otu01749	4	Bacteria	Bacteria_unclassified	Bacteria_unclassified	Bacteria_unclassified	Bacteria_unclassified
Otu01750	4	Bacteria	Proteobacteria	Alphaproteobacteria	Rhodobacterales	Rhodobacteraceae
Otu01751	4	Bacteria	Proteobacteria	Deltaproteobacteria	Desulfuromonadales	Desulfuromonadaceae	Desulfuromonas
Otu01752	4	Archaea	Euryarchaeota	Halobacteria	Halobacteriales	Halobacteriales_unclassified
Otu01753	4	Bacteria	Bacteroidetes	Sphingobacteriia	Sphingobacteriales	Saprospiraceae
Otu01754	4	Archaea	Euryarchaeota	Halobacteria	Halobacteriales	Deep_Sea_Hydrothermal_Vent_Gp_6
Otu01755	4	Bacteria	Bacteria_unclassified	Bacteria_unclassified	Bacteria_unclassified	Bacteria_unclassified
Otu01756	4	Bacteria	Bacteroidetes	Sphingobacteriia	Sphingobacteriales	Saprospiraceae
Otu01757	4	Archaea	Euryarchaeota	Halobacteria	Halobacteriales	Deep_Sea_Hydrothermal_Vent_Gp_6
Otu01758	4	Archaea	Euryarchaeota	Halobacteria	Halobacteriales	Deep_Sea_Hydrothermal_Vent_Gp_6
Otu01759	4	Bacteria	Proteobacteria	Gammaproteobacteria	Chromatiales	Granulosicoccaceae	Granulosicoccus
Otu01760	4	Archaea	Euryarchaeota	Halobacteria	Halobacteriales	Deep_Sea_Hydrothermal_Vent_Gp_6
Otu01761	4	Bacteria	Bacteroidetes	vadinHA17	vadinHA17_unclassified	vadinHA17_unclassified
Otu01762	4	Bacteria	Bacteria_unclassified	Bacteria_unclassified	Bacteria_unclassified	Bacteria_unclassified
Otu01763	4	Bacteria	Proteobacteria	Alphaproteobacteria	Rhodobacterales	Rhodobacteraceae
Otu01764	4	Bacteria	Proteobacteria	Gammaproteobacteria	Chromatiales	Granulosicoccaceae	Granulosicoccus
Otu01765	4	Bacteria	Bacteria_unclassified	Bacteria_unclassified	Bacteria_unclassified	Bacteria_unclassified
Otu01766	4	Bacteria	Bacteria_unclassified	Bacteria_unclassified	Bacteria_unclassified	Bacteria_unclassified
Otu01767	4	Bacteria	Proteobacteria	Proteobacteria_unclassified	Proteobacteria_unclassified	Proteobacteria_unclassified
Otu01768	4	Bacteria	Proteobacteria	Proteobacteria_unclassified	Proteobacteria_unclassified	Proteobacteria_unclassified
Otu01769	4	Bacteria	Deferribacteres	Deferribacteres	Deferribacterales	Deferribacterales_Incertae_Sedis	Caldithrix
Otu01770	4	Bacteria	Bacteroidetes	Sphingobacteriia	Sphingobacteriales
Otu01771	4	Bacteria	Bacteroidetes	Cytophagia	Order_II	Rhodothermaceae
Otu01772	4	Bacteria	Candidate_division_TM7	Candidate_division_TM7_unclassified	Candidate_division_TM7_unclassified	Candidate_division_TM7_unclassified
Otu01773	4	Bacteria	Candidate_division_TM7	Candidate_division_TM7_unclassified	Candidate_division_TM7_unclassified	Candidate_division_TM7_unclassified
Otu01774	4	Bacteria	Proteobacteria	Deltaproteobacteria	Bdellovibrionales	Bdellovibrionaceae	Bdellovibrio
Otu01775	4	Bacteria	Spirochaetae	Spirochaetes	Spirochaetales	Spirochaetaceae	Spirochaeta
Otu01776	4	Bacteria	Proteobacteria	Proteobacteria_unclassified	Proteobacteria_unclassified	Proteobacteria_unclassified
Otu01777	4	Bacteria	Candidate_division_TM7	Candidate_division_TM7_unclassified	Candidate_division_TM7_unclassified	Candidate_division_TM7_unclassified
Otu01778	4	Bacteria	Proteobacteria	Deltaproteobacteria	Bdellovibrionales	Bdellovibrionaceae	Bdellovibrio
Otu01779	4	Bacteria	Proteobacteria	Deltaproteobacteria	Bdellovibrionales	Bdellovibrionaceae	OM27_clade
Otu01780	4	Bacteria	Proteobacteria	Proteobacteria_unclassified	Proteobacteria_unclassified	Proteobacteria_unclassified
Otu01781	4	Bacteria	Acidobacteria	Subgroup_22	Subgroup_22_unclassified	Subgroup_22_unclassified
Otu01782	4	Bacteria	Acidobacteria	Holophagae	Subgroup_10	Sva0725
Otu01783	4	Bacteria	Proteobacteria	Proteobacteria_unclassified	Proteobacteria_unclassified	Proteobacteria_unclassified
Otu01784	4	Bacteria	Proteobacteria	Proteobacteria_unclassified	Proteobacteria_unclassified	Proteobacteria_unclassified
Otu01785	4	Bacteria	Spirochaetae	Spirochaetes	Spirochaetales	Spirochaetaceae	Spirochaeta
Otu01786	4	Bacteria	Bacteroidetes	Sphingobacteriia	Sphingobacteriales	Saprospiraceae	Portibacter
Otu01787	4	Bacteria	Proteobacteria	Proteobacteria_unclassified	Proteobacteria_unclassified	Proteobacteria_unclassified
Otu01788	4	Bacteria	Spirochaetae	Spirochaetes	Spirochaetales	Spirochaetaceae	Spirochaeta
Otu01789	4	Bacteria	Bacteroidetes	Sphingobacteriia	Sphingobacteriales	Saprospiraceae
Otu01790	4	Bacteria	Spirochaetae	Spirochaetes	Spirochaetales	Spirochaetaceae	Spirochaeta
Otu01791	4	Bacteria	Spirochaetae	Spirochaetes	Spirochaetales	Spirochaetaceae	Spirochaeta
Otu01792	4	Bacteria	Spirochaetae	Spirochaetes	Spirochaetales	Spirochaetaceae	Spirochaeta
Otu01793	4	Bacteria	Spirochaetae	Spirochaetes	Spirochaetales	Spirochaetaceae	Spirochaeta
Otu01794	4	Bacteria	Proteobacteria	Proteobacteria_unclassified	Proteobacteria_unclassified	Proteobacteria_unclassified
Otu01795	4	Bacteria	Candidate_division_JS1	Candidate_division_JS1_unclassified	Candidate_division_JS1_unclassified	Candidate_division_JS1_unclassified
Otu01796	4	Bacteria	Spirochaetae	Spirochaetes	Spirochaetales	Spirochaetaceae	Spirochaeta
Otu01797	4	Bacteria	Bacteria_unclassified	Bacteria_unclassified	Bacteria_unclassified	Bacteria_unclassified
Otu01798	4	Bacteria	Planctomycetes	Planctomycetacia	Planctomycetales	Planctomycetaceae	Rhodopirellula
Otu01799	4	Bacteria	Bacteria_unclassified	Bacteria_unclassified	Bacteria_unclassified	Bacteria_unclassified
Otu01800	4	Bacteria	Proteobacteria	Alphaproteobacteria	Rhodobacterales	Rhodobacteraceae
Otu01801	4	Bacteria	Bacteroidetes	Sphingobacteriia	Sphingobacteriales	Saprospiraceae
Otu01802	4	Bacteria	Bacteria_unclassified	Bacteria_unclassified	Bacteria_unclassified	Bacteria_unclassified
Otu01803	4	Bacteria	Bacteria_unclassified	Bacteria_unclassified	Bacteria_unclassified	Bacteria_unclassified
Otu01804	4	Bacteria	Proteobacteria	Alphaproteobacteria	Rhodobacterales	Rhodobacteraceae
Otu01805	4	Bacteria	Bacteria_unclassified	Bacteria_unclassified	Bacteria_unclassified	Bacteria_unclassified
Otu01806	4	Bacteria	Bacteria_unclassified	Bacteria_unclassified	Bacteria_unclassified	Bacteria_unclassified
Otu01807	4	Bacteria	Bacteria_unclassified	Bacteria_unclassified	Bacteria_unclassified	Bacteria_unclassified
Otu01808	4	Bacteria	Chlorobi	Ignavibacteria	Ignavibacteriales	IheB3-7
Otu01809	4	Bacteria	Chlorobi	Ignavibacteria	Ignavibacteriales	IheB3-7
Otu01810	4	Bacteria	Bacteroidetes	Sphingobacteriia	Sphingobacteriales	Chitinophagaceae	Taibaiella
Otu01811	4	Bacteria	Bacteria_unclassified	Bacteria_unclassified	Bacteria_unclassified	Bacteria_unclassified
Otu01812	4	Bacteria	Proteobacteria	Gammaproteobacteria	Thiotrichales	Thiotrichaceae	Cocleimonas
Otu01813	4	Bacteria	Bacteria_unclassified	Bacteria_unclassified	Bacteria_unclassified	Bacteria_unclassified
Otu01814	4	Bacteria	Proteobacteria	Gammaproteobacteria	Thiotrichales	Thiotrichaceae
Otu01815	4	Bacteria	Proteobacteria	Alphaproteobacteria	Rhodobacterales	Rhodobacteraceae
Otu01816	4	Bacteria	Bacteria_unclassified	Bacteria_unclassified	Bacteria_unclassified	Bacteria_unclassified
Otu01817	4	Bacteria	Proteobacteria	Gammaproteobacteria	Thiotrichales	Piscirickettsiaceae	Marine_Methylotrophic_Group_3
Otu01818	4	Bacteria	Spirochaetae	Spirochaetes	Spirochaetales	Spirochaetaceae	Treponema
Otu01819	4	Bacteria	Bacteria_unclassified	Bacteria_unclassified	Bacteria_unclassified	Bacteria_unclassified
Otu01820	4	Bacteria	Bacteria_unclassified	Bacteria_unclassified	Bacteria_unclassified	Bacteria_unclassified
Otu01821	4	Bacteria	Bacteria_unclassified	Bacteria_unclassified	Bacteria_unclassified	Bacteria_unclassified
Otu01822	4	Bacteria	Proteobacteria	Deltaproteobacteria	Desulfovibrionales	Desulfohalobiaceae
Otu01823	4	Bacteria	Proteobacteria	Proteobacteria_unclassified	Proteobacteria_unclassified	Proteobacteria_unclassified
Otu01824	4	Bacteria	Bacteria_unclassified	Bacteria_unclassified	Bacteria_unclassified	Bacteria_unclassified
Otu01825	4	Bacteria	Bacteria_unclassified	Bacteria_unclassified	Bacteria_unclassified	Bacteria_unclassified
Otu01826	4	Bacteria	Proteobacteria	Alphaproteobacteria	Rhizobiales	Phyllobacteriaceae
Otu01827	4	Bacteria	Proteobacteria	Alphaproteobacteria	Rhizobiales	Rhodobiaceae	Anderseniella
Otu01828	4	Bacteria	Spirochaetae	Spirochaetes	Spirochaetales	Spirochaetaceae	Spirochaeta
Otu01829	4	Bacteria	Bacteria_unclassified	Bacteria_unclassified	Bacteria_unclassified	Bacteria_unclassified
Otu01830	4	Bacteria	Bacteria_unclassified	Bacteria_unclassified	Bacteria_unclassified	Bacteria_unclassified
Otu01831	4	Bacteria	Bacteria_unclassified	Bacteria_unclassified	Bacteria_unclassified	Bacteria_unclassified
Otu01832	4	Bacteria	Bacteroidetes	Bacteroidetes_unclassified	Bacteroidetes_unclassified	Bacteroidetes_unclassified
Otu01833	4	Bacteria	Planctomycetes	Planctomycetacia	Planctomycetales	Planctomycetaceae	Rhodopirellula
Otu01834	4	Bacteria	Bacteria_unclassified	Bacteria_unclassified	Bacteria_unclassified	Bacteria_unclassified
Otu01835	4	Bacteria	Proteobacteria	Deltaproteobacteria	Deltaproteobacteria_unclassified	Deltaproteobacteria_unclassified
Otu01836	4	Bacteria	Bacteria_unclassified	Bacteria_unclassified	Bacteria_unclassified	Bacteria_unclassified
Otu01837	4	Bacteria	Bacteria_unclassified	Bacteria_unclassified	Bacteria_unclassified	Bacteria_unclassified
Otu01838	4	Bacteria	Proteobacteria	Deltaproteobacteria	Deltaproteobacteria_unclassified	Deltaproteobacteria_unclassified
Otu01839	4	Bacteria	Proteobacteria	Deltaproteobacteria	Deltaproteobacteria_unclassified	Deltaproteobacteria_unclassified
Otu01840	4	Bacteria	Proteobacteria	Deltaproteobacteria	Deltaproteobacteria_unclassified	Deltaproteobacteria_unclassified
Otu01841	4	Bacteria	Proteobacteria	Deltaproteobacteria	Deltaproteobacteria_unclassified	Deltaproteobacteria_unclassified
Otu01842	4	Bacteria	Proteobacteria	Deltaproteobacteria	Deltaproteobacteria_unclassified	Deltaproteobacteria_unclassified
Otu01843	4	Bacteria	Bacteroidetes	Cytophagia	Cytophagales	Flammeovirgaceae
Otu01844	4	Bacteria	Proteobacteria	Deltaproteobacteria	Deltaproteobacteria_unclassified	Deltaproteobacteria_unclassified
Otu01845	4	Bacteria	Lentisphaerae	R76-B128	R76-B128_unclassified	R76-B128_unclassified
Otu01846	4	Bacteria	Bacteroidetes	Bacteroidetes_unclassified	Bacteroidetes_unclassified	Bacteroidetes_unclassified
Otu01847	4	Bacteria	Proteobacteria	Deltaproteobacteria	Deltaproteobacteria_unclassified	Deltaproteobacteria_unclassified
Otu01848	4	Bacteria	Proteobacteria	Deltaproteobacteria	Sh765B-TzT-29	Sh765B-TzT-29_unclassified
Otu01849	4	Bacteria	Bacteria_unclassified	Bacteria_unclassified	Bacteria_unclassified	Bacteria_unclassified
Otu01850	4	Bacteria	Bacteroidetes	Bacteroidetes_unclassified	Bacteroidetes_unclassified	Bacteroidetes_unclassified
Otu01851	4	Bacteria	Bacteroidetes	Bacteroidetes_unclassified	Bacteroidetes_unclassified	Bacteroidetes_unclassified
Otu01852	4	Bacteria	Bacteroidetes	Bacteroidetes_unclassified	Bacteroidetes_unclassified	Bacteroidetes_unclassified
Otu01853	4	Bacteria	Gemmatimonadetes	Gemmatimonadetes	BD2-11_terrestrial_group	BD2-11_terrestrial_group_unclassified
Otu01854	4	Bacteria	Bacteroidetes	Bacteroidetes_unclassified	Bacteroidetes_unclassified	Bacteroidetes_unclassified
Otu01855	4	Bacteria	Bacteroidetes	Bacteroidetes_unclassified	Bacteroidetes_unclassified	Bacteroidetes_unclassified
Otu01856	4	Bacteria	Proteobacteria	Deltaproteobacteria	Desulfarculales	Desulfarculaceae
Otu01857	4	Bacteria	Bacteroidetes	Bacteroidetes_unclassified	Bacteroidetes_unclassified	Bacteroidetes_unclassified
Otu01858	4	Bacteria	Bacteroidetes	Bacteroidetes_unclassified	Bacteroidetes_unclassified	Bacteroidetes_unclassified
Otu01859	4	Bacteria	Bacteroidetes	Bacteroidetes_unclassified	Bacteroidetes_unclassified	Bacteroidetes_unclassified
Otu01860	4	Bacteria	Chloroflexi	Dehalococcoidia	Dehalococcoidia_unclassified	Dehalococcoidia_unclassified
Otu01861	4	Bacteria	Proteobacteria	Gammaproteobacteria	KI89A_clade	KI89A_clade_unclassified
Otu01862	4	Bacteria	Proteobacteria	Gammaproteobacteria	KI89A_clade	KI89A_clade_unclassified
Otu01863	4	Bacteria	Bacteria_unclassified	Bacteria_unclassified	Bacteria_unclassified	Bacteria_unclassified
Otu01864	4	Bacteria	Bacteroidetes	Bacteroidetes_unclassified	Bacteroidetes_unclassified	Bacteroidetes_unclassified
Otu01865	4	Bacteria	Proteobacteria	Deltaproteobacteria	Desulfovibrionales	Desulfovibrionales_unclassified
Otu01866	4	Bacteria	Proteobacteria	Deltaproteobacteria	Desulfovibrionales	Desulfovibrionales_unclassified
Otu01867	4	Bacteria	Candidate_division_BRC1	Candidate_division_BRC1_unclassified	Candidate_division_BRC1_unclassified	Candidate_division_BRC1_unclassified
Otu01868	4	Bacteria	Proteobacteria	Deltaproteobacteria	Desulfovibrionales	Desulfovibrionales_unclassified
Otu01869	4	Bacteria	Planctomycetes	Planctomycetacia	Planctomycetales	Planctomycetaceae	Rhodopirellula
Otu01870	4	Bacteria	Proteobacteria	Deltaproteobacteria	Desulfovibrionales	Desulfovibrionales_unclassified
Otu01871	4	Bacteria	Proteobacteria	Gammaproteobacteria	CS-B046	CS-B046_unclassified
Otu01872	4	Bacteria	Bacteroidetes	Bacteroidetes_unclassified	Bacteroidetes_unclassified	Bacteroidetes_unclassified
Otu01873	4	Bacteria	Bacteroidetes	Bacteroidetes_unclassified	Bacteroidetes_unclassified	Bacteroidetes_unclassified
Otu01874	4	Bacteria	Proteobacteria	Deltaproteobacteria	Desulfovibrionales	Desulfovibrionales_unclassified
Otu01875	4	Bacteria	Bacteroidetes	Bacteroidetes_unclassified	Bacteroidetes_unclassified	Bacteroidetes_unclassified
Otu01876	4	Bacteria	Candidate_division_BRC1	Candidate_division_BRC1_unclassified	Candidate_division_BRC1_unclassified	Candidate_division_BRC1_unclassified
Otu01877	4	Bacteria	Proteobacteria	Deltaproteobacteria	Desulfovibrionales	Desulfovibrionales_unclassified
Otu01878	4	Bacteria	Proteobacteria	Deltaproteobacteria	Desulfovibrionales	Desulfovibrionaceae	Desulfocurvus
Otu01879	4	Bacteria	Chloroflexi	Dehalococcoidia	Dehalococcoidia_unclassified	Dehalococcoidia_unclassified
Otu01880	4	Bacteria	Bacteria_unclassified	Bacteria_unclassified	Bacteria_unclassified	Bacteria_unclassified
Otu01881	4	Bacteria	Proteobacteria	Gammaproteobacteria	BD7-8_marine_group	BD7-8_marine_group_unclassified
Otu01882	4	Bacteria	Bacteroidetes	Bacteroidetes_unclassified	Bacteroidetes_unclassified	Bacteroidetes_unclassified
Otu01883	4	Bacteria	Bacteroidetes	Bacteroidetes_unclassified	Bacteroidetes_unclassified	Bacteroidetes_unclassified
Otu01884	4	Bacteria	Bacteroidetes	Bacteroidetes_unclassified	Bacteroidetes_unclassified	Bacteroidetes_unclassified
Otu01885	4	Bacteria	Bacteroidetes	Bacteroidetes_unclassified	Bacteroidetes_unclassified	Bacteroidetes_unclassified
Otu01886	4	Bacteria	Bacteroidetes	Bacteroidetes_unclassified	Bacteroidetes_unclassified	Bacteroidetes_unclassified
Otu01887	4	Bacteria	Bacteroidetes	Bacteroidetes_unclassified	Bacteroidetes_unclassified	Bacteroidetes_unclassified
Otu01888	4	Bacteria	Bacteroidetes	Bacteroidetes_unclassified	Bacteroidetes_unclassified	Bacteroidetes_unclassified
Otu01889	4	Bacteria	Proteobacteria	Deltaproteobacteria	Deltaproteobacteria_unclassified	Deltaproteobacteria_unclassified
Otu01890	4	Bacteria	Gemmatimonadetes	Gemmatimonadetes	BD2-11_terrestrial_group	BD2-11_terrestrial_group_unclassified
Otu01891	4	Bacteria	Proteobacteria	Deltaproteobacteria	Deltaproteobacteria_unclassified	Deltaproteobacteria_unclassified
Otu01892	4	Bacteria	Proteobacteria	Deltaproteobacteria	Deltaproteobacteria_unclassified	Deltaproteobacteria_unclassified
Otu01893	4	Bacteria	Proteobacteria	Gammaproteobacteria	Vibrionales	Vibrionaceae	Vibrio
Otu01894	4	Bacteria	Planctomycetes	Planctomycetacia	Planctomycetales	Planctomycetaceae	Rhodopirellula
Otu01895	4	Bacteria	Proteobacteria	Deltaproteobacteria	Desulfuromonadales	Desulfuromonadales_unclassified
Otu01896	4	Bacteria	Proteobacteria	Deltaproteobacteria	Desulfuromonadales	Desulfuromonadales_unclassified
Otu01897	4	Bacteria	Proteobacteria	Deltaproteobacteria	Desulfuromonadales	Desulfuromonadales_unclassified
Otu01898	4	Bacteria	Proteobacteria	Deltaproteobacteria	Desulfuromonadales	Desulfuromonadales_unclassified
Otu01899	4	Bacteria	Proteobacteria	Deltaproteobacteria	Desulfuromonadales	Desulfuromonadaceae	Desulfuromonas
Otu01900	4	Bacteria	Proteobacteria	Deltaproteobacteria	Desulfuromonadales	Desulfuromonadaceae	Desulfuromonas
Otu01901	4	Bacteria	Proteobacteria	Deltaproteobacteria	Desulfuromonadales	Desulfuromonadales_unclassified
Otu01902	4	Bacteria	Proteobacteria	Deltaproteobacteria	Desulfuromonadales	Desulfuromonadales_unclassified
Otu01903	4	Bacteria	Proteobacteria	Deltaproteobacteria	Desulfuromonadales	Desulfuromonadales_unclassified
Otu01904	4	Bacteria	Proteobacteria	Deltaproteobacteria	Desulfuromonadales	Desulfuromonadaceae	Desulfuromonas
Otu01905	4	Bacteria	Planctomycetes	Planctomycetacia	Planctomycetales	Planctomycetaceae	Pir4_lineage
Otu01906	4	Bacteria	Bacteroidetes	Sphingobacteriia	Sphingobacteriales	Sphingobacteriales_unclassified
Otu01907	4	Bacteria	Proteobacteria	Alphaproteobacteria	Rhodospirillales	Rhodospirillaceae	Defluviicoccus
Otu01908	4	Bacteria	Proteobacteria	Alphaproteobacteria	Rhodospirillales	Rhodospirillales_unclassified
Otu01909	4	Bacteria	Planctomycetes	Planctomycetacia	Planctomycetales	Planctomycetaceae	Rhodopirellula
Otu01910	4	Bacteria	Proteobacteria	Deltaproteobacteria	Desulfuromonadales	Desulfuromonadaceae	Desulfuromonas
Otu01911	4	Bacteria	Planctomycetes	Planctomycetacia	Planctomycetales	Planctomycetaceae	Pir4_lineage
Otu01912	4	Bacteria	Planctomycetes	Planctomycetacia	Planctomycetales	Planctomycetaceae	Rhodopirellula
Otu01913	4	Bacteria	Bacteroidetes	Bacteroidetes_unclassified	Bacteroidetes_unclassified	Bacteroidetes_unclassified
Otu01914	4	Bacteria	Bacteroidetes	Bacteroidetes_unclassified	Bacteroidetes_unclassified	Bacteroidetes_unclassified
Otu01915	4	Bacteria	Bacteroidetes	Bacteroidetes_unclassified	Bacteroidetes_unclassified	Bacteroidetes_unclassified
Otu01916	4	Bacteria	Bacteroidetes	Bacteroidetes_unclassified	Bacteroidetes_unclassified	Bacteroidetes_unclassified
Otu01917	4	Bacteria	Bacteroidetes	Bacteroidetes_unclassified	Bacteroidetes_unclassified	Bacteroidetes_unclassified
Otu01918	4	Bacteria	Bacteroidetes	Sphingobacteriia	Sphingobacteriales	Saprospiraceae
Otu01919	4	Bacteria	Fusobacteria	Fusobacteriia	Fusobacteriales	Fusobacteriaceae
Otu01920	4	Bacteria	Planctomycetes	Planctomycetacia	Planctomycetales	Planctomycetaceae
Otu01921	4	Bacteria	Bacteroidetes	Sphingobacteriia	Sphingobacteriales	Saprospiraceae
Otu01922	4	Bacteria	Bacteroidetes	Sphingobacteriia	Sphingobacteriales	WCHB1-69
Otu01923	4	Bacteria	Bacteroidetes	Sphingobacteriia	Sphingobacteriales	Saprospiraceae
Otu01924	4	Bacteria	Bacteria_unclassified	Bacteria_unclassified	Bacteria_unclassified	Bacteria_unclassified
Otu01925	4	Bacteria	Bacteria_unclassified	Bacteria_unclassified	Bacteria_unclassified	Bacteria_unclassified
Otu01926	4	Bacteria	Proteobacteria	Deltaproteobacteria	Desulfuromonadales	Desulfuromonadaceae	Desulfuromonas
Otu01927	4	Bacteria	Chloroflexi	Dehalococcoidia	Dehalococcoidia_unclassified	Dehalococcoidia_unclassified
Otu01928	4	Bacteria	Firmicutes	Negativicutes	Selenomonadales	Selenomonadales_unclassified
Otu01929	4	Bacteria	Proteobacteria	Gammaproteobacteria	KI89A_clade	KI89A_clade_unclassified
Otu01930	4	Bacteria	Proteobacteria	Gammaproteobacteria	KI89A_clade	KI89A_clade_unclassified
Otu01931	4	Bacteria	Bacteroidetes	BD2-2	BD2-2_unclassified	BD2-2_unclassified
Otu01932	4	Bacteria	Proteobacteria	Deltaproteobacteria	Desulfarculales	Desulfarculaceae
Otu01933	4	Bacteria	Bacteroidetes	BD2-2	BD2-2_unclassified	BD2-2_unclassified
Otu01934	4	Bacteria	Proteobacteria	Deltaproteobacteria	Desulfarculales	Desulfarculaceae
Otu01935	4	Bacteria	Proteobacteria	Deltaproteobacteria	Desulfuromonadales	Desulfuromonadaceae	Desulfuromonas
Otu01936	4	Bacteria	Acidobacteria	Acidobacteria	Subgroup_17	Subgroup_17_unclassified
Otu01937	4	Bacteria	Acidobacteria	Acidobacteria	Subgroup_17	Subgroup_17_unclassified
Otu01938	4	Bacteria	Proteobacteria	Deltaproteobacteria	Desulfuromonadales	Desulfuromonadales_unclassified
Otu01939	4	Bacteria	Planctomycetes	Phycisphaerae	Phycisphaerales	ODP1230B30.02_sediment_group
Otu01940	4	Bacteria	Proteobacteria	Deltaproteobacteria	Desulfuromonadales	M113
Otu01941	4	Bacteria	Proteobacteria	Deltaproteobacteria	Desulfuromonadales	Desulfuromonadaceae	Desulfuromonas
Otu01942	4	Bacteria	Proteobacteria	Gammaproteobacteria	Chromatiales	Chromatiaceae
Otu01943	4	Bacteria	Candidate_division_WS3	Unknown_Class	Unknown_Order	Unknown_Family	Candidatus_Latescibacter
Otu01944	4	Bacteria	Bacteroidetes	Bacteroidetes_unclassified	Bacteroidetes_unclassified	Bacteroidetes_unclassified
Otu01945	4	Bacteria	Proteobacteria	Deltaproteobacteria	Desulfuromonadales	Desulfuromonadaceae	Desulfuromonas
Otu01946	4	Bacteria	Proteobacteria	Deltaproteobacteria	Desulfuromonadales	Desulfuromonadaceae	Desulfuromonas
Otu01947	4	Bacteria	Bacteria_unclassified	Bacteria_unclassified	Bacteria_unclassified	Bacteria_unclassified
Otu01948	4	Bacteria	Proteobacteria	Deltaproteobacteria	Desulfuromonadales	Desulfuromonadales_unclassified
Otu01949	4	Bacteria	Proteobacteria	Deltaproteobacteria	Desulfuromonadales	Desulfuromonadales_unclassified
Otu01950	4	Bacteria	Proteobacteria	Deltaproteobacteria	Desulfuromonadales	Desulfuromonadales_unclassified
Otu01951	4	Bacteria	Proteobacteria	Deltaproteobacteria	Desulfuromonadales	Desulfuromonadaceae	Desulfuromonas
Otu01952	4	Bacteria	Proteobacteria	Deltaproteobacteria	Desulfuromonadales	Desulfuromonadaceae	Desulfuromonas
Otu01953	4	Bacteria	Proteobacteria	Deltaproteobacteria	Desulfuromonadales	Desulfuromonadales_unclassified
Otu01954	4	Bacteria	Proteobacteria	Alphaproteobacteria	DB1-14	DB1-14_unclassified
Otu01955	4	Bacteria	Proteobacteria	Deltaproteobacteria	Desulfuromonadales	Desulfuromonadales_unclassified
Otu01956	4	Bacteria	Proteobacteria	Alphaproteobacteria	DB1-14	DB1-14_unclassified
Otu01957	4	Bacteria	Proteobacteria	Deltaproteobacteria	Desulfobacterales	Desulfobulbaceae
Otu01958	4	Bacteria	Proteobacteria	Deltaproteobacteria	Myxococcales	Phaselicystidaceae	Phaselicystis
Otu01959	4	Bacteria	Proteobacteria	Deltaproteobacteria	Desulfobacterales	Desulfobulbaceae	Desulfobulbus
Otu01960	4	Bacteria	Proteobacteria	Deltaproteobacteria	Myxococcales	Myxococcales_unclassified
Otu01961	4	Bacteria	Proteobacteria	Gammaproteobacteria	Xanthomonadales	JTB255_marine_benthic_group
Otu01962	4	Bacteria	Bacteria_unclassified	Bacteria_unclassified	Bacteria_unclassified	Bacteria_unclassified
Otu01963	4	Bacteria	Proteobacteria	Deltaproteobacteria	Desulfobacterales	Desulfobacteraceae
Otu01964	4	Bacteria	Proteobacteria	Deltaproteobacteria	Desulfobacterales	Desulfobacteraceae	Sva0081_sediment_group
Otu01965	4	Bacteria	Proteobacteria	Gammaproteobacteria	Xanthomonadales	JTB255_marine_benthic_group
Otu01966	4	Bacteria	Proteobacteria	Gammaproteobacteria	Xanthomonadales	JTB255_marine_benthic_group
Otu01967	4	Bacteria	Proteobacteria	Deltaproteobacteria	Desulfobacterales	Desulfobacteraceae
Otu01968	4	Bacteria	Synergistetes	Synergistia	Synergistales	Synergistaceae
Otu01969	4	Bacteria	Chloroflexi	Anaerolineae	Anaerolineales	Anaerolineaceae
Otu01970	4	Bacteria	Proteobacteria	Deltaproteobacteria	Desulfobacterales	Desulfobacteraceae
Otu01971	4	Bacteria	Chloroflexi	Anaerolineae	Anaerolineales	Anaerolineaceae
Otu01972	4	Bacteria	Chloroflexi	Anaerolineae	Anaerolineales	Anaerolineaceae
Otu01973	4	Bacteria	Bacteria_unclassified	Bacteria_unclassified	Bacteria_unclassified	Bacteria_unclassified
Otu01974	4	Bacteria	Firmicutes	Firmicutes_unclassified	Firmicutes_unclassified	Firmicutes_unclassified
Otu01975	4	Bacteria	Proteobacteria	Deltaproteobacteria	Desulfobacterales	Desulfobacteraceae
Otu01976	4	Bacteria	Proteobacteria	Deltaproteobacteria	Desulfobacterales	Desulfobulbaceae
Otu01977	4	Bacteria	Firmicutes	Firmicutes_unclassified	Firmicutes_unclassified	Firmicutes_unclassified
Otu01978	4	Bacteria	Proteobacteria	Deltaproteobacteria	Desulfobacterales	Desulfobulbaceae	Desulfobulbus
Otu01979	4	Bacteria	Firmicutes	Clostridia	Clostridiales	Clostridiales_unclassified
Otu01980	4	Bacteria	Firmicutes	Firmicutes_unclassified	Firmicutes_unclassified	Firmicutes_unclassified
Otu01981	4	Bacteria	Proteobacteria	Deltaproteobacteria	Desulfobacterales	Desulfobacteraceae	Desulfobacterium
Otu01982	4	Bacteria	Proteobacteria	Gammaproteobacteria	Oceanospirillales	Oleiphilaceae	Oleiphilus
Otu01983	4	Bacteria	Bacteria_unclassified	Bacteria_unclassified	Bacteria_unclassified	Bacteria_unclassified
Otu01984	4	Bacteria	Bacteria_unclassified	Bacteria_unclassified	Bacteria_unclassified	Bacteria_unclassified
Otu01985	4	Bacteria	Bacteroidetes	Sphingobacteriia	Sphingobacteriales	Saprospiraceae	Portibacter
Otu01986	4	Bacteria	Proteobacteria	Deltaproteobacteria	Desulfobacterales	Desulfobacteraceae	Desulfobacterium
Otu01987	4	Bacteria	Bacteroidetes	Bacteroidetes_unclassified	Bacteroidetes_unclassified	Bacteroidetes_unclassified
Otu01988	4	Bacteria	Proteobacteria	Deltaproteobacteria	Desulfobacterales	Desulfobacteraceae	SEEP-SRB1
Otu01989	4	Bacteria	Proteobacteria	Deltaproteobacteria	Desulfobacterales	Desulfobacteraceae	Sva0081_sediment_group
Otu01990	4	Bacteria	Bacteria_unclassified	Bacteria_unclassified	Bacteria_unclassified	Bacteria_unclassified
Otu01991	4	Bacteria	Actinobacteria	Acidimicrobiia	Acidimicrobiales	Acidimicrobiales_unclassified
Otu01992	4	Bacteria	Spirochaetae	Spirochaetes	Spirochaetes_unclassified	Spirochaetes_unclassified
Otu01993	4	Bacteria	Bacteria_unclassified	Bacteria_unclassified	Bacteria_unclassified	Bacteria_unclassified
Otu01994	4	Bacteria	Actinobacteria	Acidimicrobiia	Acidimicrobiales	OM1_clade
Otu01995	4	Bacteria	Candidate_division_WS3	Candidate_division_WS3_unclassified	Candidate_division_WS3_unclassified	Candidate_division_WS3_unclassified
Otu01996	4	Bacteria	Actinobacteria	Acidimicrobiia	Acidimicrobiales	Sva0996_marine_group
Otu01997	4	Bacteria	Bacteria_unclassified	Bacteria_unclassified	Bacteria_unclassified	Bacteria_unclassified
Otu01998	4	Bacteria	Proteobacteria	Epsilonproteobacteria	Campylobacterales	Helicobacteraceae	Sulfurimonas
Otu01999	4	Bacteria	Proteobacteria	Deltaproteobacteria	Myxococcales	Haliangiaceae	Haliangium
[truncated: 3,065 more rows]
